# Supplementary material for: (S)-2-[(4-Fluoro­phen­yl)formamido]-3-phenyl­propanoic acid
Source: IUCrdata. 2020 Jul 10;5(Pt 7):x200897. doi: 10.1107/S2414314620008974 (PMC9462245; doi:10.1107/S2414314620008974)
Supplement: Supplementary file 1 [file x-05-x200897-sup1.cif]

##############################################################################
#                                                                            #
# This CIF contains the data for a data article accepted for                 #
# publication in IUCrData. It conforms to the requirements of                #
# Notes for Authors for IUCrData, and has been                               #
# peer reviewed under the auspices of IUCrData.                              #
#                                                                            #
# Full details of the Crystallographic Information File format               #
# are given in the paper "The Crystallographic Information File (CIF):       #
# a New Standard Archive File for Crystallography" by S. R. Hall, F. H.      #
# Allen and I. D. Brown [Acta Cryst. (1991), A47, 655-685].                  #
#                                                                            #
# The current version of the core CIF dictionary is obtainable from          #
# ftp://ftp.iucr.org/pub/cif_core.dic.                                       #
#                                                                            #
# Software is freely available for graphical display of the structure(s)     #
# in this CIF. For information consult the CIF software page                 #
# http://www.iucr.org/resources/cif/software.                                #
#                                                                            #
# This file may be used for bona fide research purposes within the           #
# scientific community so long as proper attribution is given to the data    # 
# article from which it was obtained.                                        #
#                                                                            #
##############################################################################
data_I
_database_code_depnum_ccdc_archive 'CCDC 1975451'
_audit_creation_method
;
Olex2 1.2
(compiled 2018.05.29 svn.r3508 for OlexSys, GUI svn.r5506)
;
_journal_date_recd_electronic     2020-06-10
_journal_date_accepted     2020-07-01
_journal_name_full     'IUCrData'
_journal_year     2020
_journal_volume     5
_journal_issue      7
_journal_page_first     0
_journal_page_last     0
_journal_paper_category     HO
_journal_paper_doi     10.1107/S2414314620008974
_journal_coeditor_code     WM4133
_publ_contact_author_name     'Kathleen S. Lee'
_publ_contact_author_address
;
Department of Chemistry and Biochemistry
Abilene Christian University
ACU 28132
Abilene, Texas 79699, USA
;
_publ_contact_author_email     'Kathleen.Lee@acu.edu'
_publ_contact_author_fax     ?
_publ_contact_author_phone     '325-674-2020'
_publ_section_title
;
(<i>S</i>)-2-[(4-Fluorophenyl)formamido]-3-phenylpropanoic acid
;
loop_
    _publ_author_name
    _publ_author_footnote
    _publ_author_address
    'Lee, Kathleen S.' .
;
Department of Chemistry and Biochemistry
Abilene Christian University
ACU 28132
Abilene, Texas 79699,
USA
;
    'Turner, Luke' .
;
Department of Chemistry and Biochemistry
Abilene Christian University
ACU 28132
Abilene, Texas 79699,
USA
;
    'Powell, Cynthia B.' .
;
Department of Chemistry and Biochemistry
Abilene Christian University
ACU 28132
Abilene, Texas 79699,
USA
;
    'Reinheimer, Eric W.' .
;
Rigaku Americas Corporation
9009 New Trails Drive
The Woodlands, Texas, 77381,
USA
;
_publ_section_synopsis
;
The crystal structure exhibits monoclinic (<i>P</i>2~1~) symmetry at room
temperature. The two molecules in the asymmetric unit of the title compound,
C~16~H~14~FNO~3~, exhibit different torsion angles along the central
<i>sp</i>^3^ C---N bonds and are linked together through two N---H...O
hydrogen-bonding interactions.
;
_chemical_name_systematic
;
(<i>S</i>)-2-[(4-Fluorophenyl)formamido]-3-phenylpropanoic acid
;
_chemical_name_common     ?
_chemical_formula_moiety     'C16 H14 F N O3'
_chemical_formula_sum     'C16 H14 F N O3'
_chemical_formula_iupac     'C16 H14 F N O3'
_chemical_formula_weight     287.28
_chemical_melting_point     ?
_chemical_absolute_configuration     ad
_space_group_crystal_system     monoclinic
_space_group_name_H-M_alt     'P 1 21 1'
_space_group_name_Hall     'P 2yb'
loop_
    _space_group_symop_operation_xyz
    'x, y, z'
    '-x, y+1/2, -z'
_cell_length_a     9.74134(5)
_cell_length_b     9.83313(4)
_cell_length_c     14.91737(6)
_cell_angle_alpha     90
_cell_angle_beta     98.2662(4)
_cell_angle_gamma     90
_cell_volume     1414.058(11)
_cell_formula_units_Z     4
_cell_measurement_reflns_used     40752
_cell_measurement_theta_min     4.5660
_cell_measurement_theta_max     73.5050
_cell_measurement_temperature     100(2)
_exptl_crystal_description     block
_exptl_crystal_colour     colourless
_exptl_crystal_size_max     0.561
_exptl_crystal_size_mid     0.211
_exptl_crystal_size_min     0.121
_exptl_crystal_density_diffrn     1.349
_exptl_crystal_density_meas     ?
_exptl_crystal_density_method     ?
_exptl_crystal_F_000     600
loop_
    _exptl_crystal_face_index_h
    _exptl_crystal_face_index_k
    _exptl_crystal_face_index_l
    _exptl_crystal_face_perp_dist
    6 -1 -3 0.1066
    1 0 5 0.0919
    5 -3 -4 0.1776
    5 3 -1 0.2030
    -6 0 2 0.0850
    0 -5 -6 0.2171
    6 0 -3 0.1096
    -1 -6 -2 0.2743
    -1 3 -8 0.1371
    -6 0 4 0.0900
    1 -3 8 0.1617
    6 0 -4 0.0978
    1 3 -9 0.1347
    0 0 -10 0.0447
    -6 1 0 0.1030
    -1 6 2 0.2590
    -1 0 10 0.0679
    -6 0 3 0.0855
_exptl_absorpt_coefficient_mu     0.857
_exptl_absorpt_correction_type     gaussian
_exptl_absorpt_process_details
;
(<i>CrysAlis PRO</i>; Rigaku OD, 2019)
;
_exptl_absorpt_correction_T_min     0.452
_exptl_absorpt_correction_T_max     1.000
_diffrn_ambient_temperature     100(2)
_diffrn_source     'micro-focus sealed X-ray tube'
_diffrn_radiation_type     CuK\a
_diffrn_radiation_wavelength     1.54184
_diffrn_radiation_monochromator     mirror
_diffrn_measurement_device_type
           'Rigaku Oxford Diffraction SuperNova, Dual, Cu at home/near, AtlasS2'
_diffrn_measurement_device     'four-circle diffractometer'
_diffrn_measurement_method     '\w scans'
_diffrn_detector     'CCD plate'
_diffrn_detector_area_resol_mean     5.2387
_diffrn_reflns_number     53742
_diffrn_reflns_av_R_equivalents     0.0318
_diffrn_reflns_av_unetI/netI     0.0120
_diffrn_reflns_theta_min     4.587
_diffrn_reflns_theta_max     73.666
_diffrn_reflns_theta_full     67.684
_diffrn_measured_fraction_theta_max     0.996
_diffrn_measured_fraction_theta_full     1.000
_diffrn_reflns_limit_h_min     -11
_diffrn_reflns_limit_h_max     12
_diffrn_reflns_limit_k_min     -12
_diffrn_reflns_limit_k_max     12
_diffrn_reflns_limit_l_min     -18
_diffrn_reflns_limit_l_max     18
_diffrn_radiation_probe     x-ray
loop_
    _refln_index_h
    _refln_index_k
    _refln_index_l
    _refln_F_squared_meas
    _refln_F_squared_sigma
    0 -12 0 189.64 30.886
    0 -12 0 216.924 33.8352
    0 -12 0 210.476 34.0499
    0 -12 0 253.934 36.4182
    0 -12 -1 1073.01 68.2004
    0 -12 1 1268.55 82.186
    0 -12 -1 1199.63 76.39
    0 -12 1 1157.32 75.4308
    0 -12 1 1306.08 82.5315
    0 -12 -1 1184.68 72.3192
    0 -12 -1 1111.74 69.8624
    0 -12 2 228.154 37.1749
    0 -12 -2 206.925 32.1143
    0 -12 2 180.842 29.5392
    0 -12 2 202.371 34.7511
    0 -12 -2 203.573 30.0447
    0 -12 3 3177.98 133.185
    0 -12 -3 3160.73 119.95
    0 -12 3 3429.09 135.57
    0 -11 0 50.8487 35.8535
    0 -11 0 0.5778 20.7059
    0 -11 0 -16.771 26.0772
    0 -11 0 11.625 22.478
    0 -11 0 50.3666 35.0153
    0 -11 0 11.365 23.8324
    0 -11 1 985.046 92.1929
    0 -11 -1 966.805 93.9799
    0 -11 1 1107.26 103.392
    0 -11 -1 969.724 94.8437
    0 -11 -1 940.189 97.3338
    0 -11 1 944.04 102.965
    0 -11 1 1154.27 108.023
    0 -11 -1 1094.76 100.734
    0 -11 1 1066.14 106.509
    0 -11 -1 920.354 91.902
    0 -11 1 1076 108.897
    0 -11 -2 528.702 71.1246
    0 -11 2 612.618 80.4849
    0 -11 -2 464.488 69.3484
    0 -11 2 599.356 87.1105
    0 -11 2 807.354 89.622
    0 -11 -2 465.614 63.6587
    0 -11 -2 542.225 68.4376
    0 -11 2 495.528 74.7743
    0 -11 -2 620.029 74.9644
    0 -11 2 616.063 83.9837
    0 -11 -3 728.704 81.3809
    0 -11 3 822.215 95.7071
    0 -11 -3 701.476 70.3716
    0 -11 -3 747.331 82.7029
    0 -11 3 669.391 91.1022
    0 -11 3 611.764 75.7415
    0 -11 -3 673.417 72.135
    0 -11 -3 639.818 65.4405
    0 -11 3 771.34 92.8345
    0 -11 3 725.557 90.574
    0 -11 -4 629.016 72.4696
    0 -11 4 650.852 83.5721
    0 -11 -4 566.515 56.6772
    0 -11 -4 582.12 59.4407
    0 -11 4 595.836 83.2899
    0 -11 -4 553.067 65.9881
    0 -11 4 533.128 64.4768
    0 -11 4 640.229 84.6163
    0 -11 -4 516.043 53.9396
    0 -11 4 541.525 77.6326
    0 -11 -4 586.972 62.1117
    0 -11 -5 616.323 68.5325
    0 -11 5 641.368 80.3661
    0 -11 -5 585.245 57.0139
    0 -11 5 647.408 84.6607
    0 -11 -5 579.275 64.6224
    0 -11 -5 550.542 52.7715
    0 -11 5 640.921 79.5389
    0 -11 -5 572.079 58.5449
    0 -11 5 510.712 76.4904
    0 -11 -6 566.837 61.657
    0 -11 6 648.114 74.4079
    0 -11 6 543.664 75.688
    0 -11 -6 610.904 62.9737
    0 -11 6 659.315 81.1333
    0 -11 6 648.616 73.4066
    0 -11 -6 597.995 56.3516
    0 -11 -7 1045.85 75.8391
    0 -11 7 1216.16 90.2262
    0 -11 7 1129.55 96.2815
    0 -11 -7 1154.85 76.3514
    0 -11 -7 1162.71 70.2747
    0 -11 7 1118.62 84.1476
    0 -11 7 1101.88 93.9835
    0 -11 -8 1162.66 69.4794
    0 -10 0 13870.3 452.415
    0 -10 0 14445.1 455.162
    0 -10 0 14054.3 472.263
    0 -10 0 13749.8 471.511
    0 -10 0 12976 457.858
    0 -10 0 13836.5 461.177
    0 -10 1 112.875 43.7086
    0 -10 -1 77.6842 43.0774
    0 -10 1 -7.43778 31.62
    0 -10 -1 65.4325 33.2644
    0 -10 -1 40.1651 22.7355
    0 -10 1 48.2534 43.4601
    0 -10 -1 63.5707 41.4805
    0 -10 -1 15.2175 34.8543
    0 -10 1 133.393 56.8488
    0 -10 -1 89.4174 42.0488
    0 -10 1 64.4856 46.0329
    0 -10 1 -30.3418 45.7951
    0 -10 -1 49.6046 35.0716
    0 -10 2 603.561 87.8623
    0 -10 -2 663.644 95.6024
    0 -10 2 945.33 123.05
    0 -10 -2 827.391 89.62
    0 -10 2 906.943 123.224
    0 -10 2 653.241 102.186
    0 -10 -2 800.594 106.564
    0 -10 -2 816.793 103.366
    0 -10 2 787.196 114.2
    0 -10 -2 688.17 92.9878
    0 -10 2 773.35 116.619
    0 -10 -2 716.108 94.9493
    0 -10 -3 1957.42 159.215
    0 -10 3 2333.98 190.661
    0 -10 -3 2045.88 139.096
    0 -10 -3 1832.47 141.523
    0 -10 -3 2044.07 159.353
    0 -10 3 1913.43 165.948
    0 -10 3 2093.67 191.135
    0 -10 3 1923.91 175.854
    0 -10 -3 1990.59 151.492
    0 -10 3 2020.59 186.912
    0 -10 -3 1948.93 144.911
    0 -10 -4 225.767 56.9737
    0 -10 -4 158.794 39.3566
    0 -10 4 278.16 73.8264
    0 -10 -4 193.409 54.9829
    0 -10 4 165.127 47.6139
    0 -10 -4 100.039 39.2263
    0 -10 4 142.786 61.8605
    0 -10 4 246.639 67.8577
    0 -10 4 232.678 72.6623
    0 -10 4 147.215 54.6008
    0 -10 -4 122.875 42.6609
    0 -10 4 199.624 68.1086
    0 -10 -4 136.424 39.2383
    0 -10 -5 3167.83 187.999
    0 -10 -5 3010.09 162.945
    0 -10 5 3929.76 240.618
    0 -10 5 3413.73 227.067
    0 -10 -5 3015.55 156.838
    0 -10 -5 3271.89 187.891
    0 -10 -5 2945.46 175.478
    0 -10 5 3154.35 199.552
    0 -10 5 3624.9 250.918
    0 -10 5 3444.96 229.643
    0 -10 -5 3039.56 153.556
    0 -10 5 3311.66 241.324
    0 -10 5 3250.14 226.002
    0 -10 -5 2968.96 166.505
    0 -10 -6 1651.74 128.674
    0 -10 -6 1749.89 150.324
    0 -10 6 2165.67 170.313
    0 -10 -6 1690.09 116.954
    0 -10 6 1948.93 179.6
    0 -10 6 2027.97 175.496
    0 -10 -6 1835.23 132.351
    0 -10 -6 1599.94 125.17
    0 -10 -6 2341.9 133.686
    0 -10 -6 1872.59 122.453
    0 -10 6 1937.35 174.691
    0 -10 6 1985.7 182.767
    0 -10 6 1695.44 156.116
    0 -10 -7 1871.56 129.21
    0 -10 -7 1827.93 151.126
    0 -10 7 2166.31 160.206
    0 -10 -7 1786.39 115.726
    0 -10 7 1881.87 173.524
    0 -10 7 1617.78 152.65
    0 -10 -7 1777.23 121.708
    0 -10 -7 1881.75 130.824
    0 -10 7 1855.46 173.719
    0 -10 7 1984.69 158.267
    0 -10 -7 1750.2 110.962
    0 -10 7 1855.82 165.421
    0 -10 -8 1862.9 143.765
    0 -10 -8 1833.89 119.36
    0 -10 8 2175.79 143.93
    0 -10 8 1892.2 156.906
    0 -10 -8 1716.72 117.48
    0 -10 8 2033.7 163.799
    0 -10 -8 1842.12 115.154
    0 -10 -8 1850.39 107.688
    0 -10 8 1823.77 156.29
    0 -10 8 1818.81 135.204
    0 -10 8 1620.35 150.251
    0 -10 -9 425.54 68.1578
    0 -10 -9 333.221 47.1611
    0 -10 9 412.737 54.9729
    0 -10 9 374.15 67.8722
    0 -10 -9 373.803 53.1065
    0 -10 -9 334.167 45.5797
    0 -10 9 443.294 70.827
    0 -10 9 415.073 74.5144
    0 -10 9 378.27 66.6584
    0 -10 9 362.841 53.3193
    0 -10 -9 372.619 45.1439
    0 -10 -10 220.737 33.4821
    0 -10 -10 276.702 48.0468
    0 -10 -10 196.195 31.6336
    0 -10 10 209.769 40.6362
    0 -10 -10 233.972 32.0143
    0 -10 10 141.191 34.7164
    0 -10 10 224.779 45.1386
    0 -9 0 -3.87253 73.4418
    0 -9 0 10.1333 23.3268
    0 -9 0 13.7948 51.4561
    0 -9 0 64.8334 51.7847
    0 -9 0 -23.0554 33.3029
    0 -9 0 37.9044 32.5795
    0 -9 1 7930.77 360.825
    0 -9 -1 7693.12 355.103
    0 -9 -1 8753.56 356.935
    0 -9 -1 7702.22 307.629
    0 -9 1 7306.34 378.464
    0 -9 -1 7903.98 365.641
    0 -9 1 7858.18 377.684
    0 -9 -1 8174.6 373.029
    0 -9 1 7624.09 384.049
    0 -9 -1 7385.7 344.815
    0 -9 -1 7410.01 356.815
    0 -9 1 7394.32 364.272
    0 -9 2 6227.87 315.029
    0 -9 -2 6361.61 317.544
    0 -9 -2 6013.68 269.915
    0 -9 -2 6852.13 295.098
    0 -9 2 6097.78 348.458
    0 -9 -2 6720.49 330.313
    0 -9 -2 5641.64 297.322
    0 -9 2 6068.25 331.924
    0 -9 2 6205.64 336.388
    0 -9 2 6248.09 332.535
    0 -9 -2 6056.44 298.346
    0 -9 2 6061.22 351.893
    0 -9 2 6405.97 344.969
    0 -9 -2 5757.4 298.132
    0 -9 3 60.0466 35.682
    0 -9 -3 74.9864 39.0582
    0 -9 -3 128.204 45.327
    0 -9 3 111.23 52.1472
    0 -9 3 105.158 64.3042
    0 -9 -3 71.8078 35.4696
    0 -9 3 52.4634 45.5651
    0 -9 -3 67.8196 34.3435
    0 -9 -3 112.315 56.6585
    0 -9 -3 137.572 51.8275
    0 -9 -3 94.0782 42.2328
    0 -9 3 60.8868 47.8554
    0 -9 3 76.288 50.9399
    0 -9 3 113.899 60.4545
    0 -9 -4 2503.11 206.725
    0 -9 -4 2749.04 199.08
    0 -9 -4 2539.54 169.637
    0 -9 -4 2563.31 177.021
    0 -9 4 2870.96 227.787
    0 -9 4 2586.89 235.627
    0 -9 4 2342.09 218.352
    0 -9 -4 2771.85 200.803
    0 -9 -4 2719.37 197.18
    0 -9 -4 2678.71 177.472
    0 -9 -4 2544.51 180.212
    0 -9 4 2707.91 240.125
    0 -9 4 2652.27 228.49
    0 -9 4 2708.18 233.781
    0 -9 -5 1998.35 187.859
    0 -9 -5 1689.82 154.973
    0 -9 -5 2003.51 148.248
    0 -9 5 1918.3 202.842
    0 -9 5 2266.12 223.581
    0 -9 -5 1918.06 163.609
    0 -9 -5 1989.82 163.489
    0 -9 -5 2002.68 147.271
    0 -9 5 2169.8 194.544
    0 -9 -5 1931.85 139.098
    0 -9 -5 1694.85 140.631
    0 -9 5 2083.13 201.101
    0 -9 5 2106.9 214.464
    0 -9 5 2120.06 209.825
    0 -9 -6 1748.92 149.085
    0 -9 -6 1753.07 179.811
    0 -9 -6 1508.91 127.078
    0 -9 -6 1556.78 138.155
    0 -9 6 1820.91 198.394
    0 -9 6 1938.71 206.772
    0 -9 -6 1647.02 149.121
    0 -9 -6 1541.41 119.231
    0 -9 6 1890.71 174.668
    0 -9 -6 1604.37 130.642
    0 -9 -6 1635.55 117.036
    0 -9 6 1581.17 185.482
    0 -9 -6 1497.29 142.29
    0 -9 6 1645.97 193.88
    0 -9 6 1829.08 187.014
    0 -9 -7 455.115 77.3421
    0 -9 -7 479.055 80.149
    0 -9 -7 506.893 103.133
    0 -9 -7 387.58 66.2531
    0 -9 -7 502.998 77.039
    0 -9 -7 476.929 61.3569
    0 -9 7 454.099 103.713
    0 -9 -7 441.193 76.0015
    0 -9 7 464.861 103.633
    0 -9 7 368.479 93.4237
    0 -9 -7 409.769 63.7565
    0 -9 7 328.76 77.3033
    0 -9 7 416.089 94.7764
    0 -9 -8 19.7704 29.8512
    0 -9 -8 36.0748 35.1937
    0 -9 -8 42.5169 48.0651
    0 -9 -8 61.0544 33.9685
    0 -9 -8 55.3275 31.0502
    0 -9 8 140.958 61.5579
    0 -9 8 34.9712 42.4386
    0 -9 -8 22.6066 28.277
    0 -9 8 -3.42529 30.0763
    0 -9 8 71.7065 58.667
    0 -9 8 -3.68678 49.0454
    0 -9 -8 48.6668 32.3486
    0 -9 -9 1527.17 118.478
    0 -9 -9 1482.21 150.096
    0 -9 -9 1412.45 111.639
    0 -9 9 1772.19 140.782
    0 -9 9 1614.96 164.112
    0 -9 -9 1539.93 130.31
    0 -9 -9 1621.58 116.851
    0 -9 9 1402.28 166.189
    0 -9 9 1549.6 175.635
    0 -9 -9 1374.76 127.709
    0 -9 -9 1674.59 114.479
    0 -9 9 1757.2 182.064
    0 -9 9 1563.84 138.776
    0 -9 -10 292.049 58.8074
    0 -9 -10 340.79 52.8213
    0 -9 -10 336.177 71.4861
    0 -9 10 375.516 58.5795
    0 -9 -10 359.896 64.2248
    0 -9 -10 284.601 49.0505
    0 -9 10 375.186 72.7741
    0 -9 10 315.77 73.9568
    0 -9 10 311.258 75.7837
    0 -9 10 318.942 55.923
    0 -9 10 319.342 79.453
    0 -9 -10 333.11 48.1911
    0 -9 -11 1878.36 143.126
    0 -9 -11 1929.8 107.457
    0 -9 11 2180.44 148.258
    0 -9 -11 2138.02 110.941
    0 -9 -11 2007.91 128.729
    0 -9 11 2152.52 163.346
    0 -9 11 2151.31 163.053
    0 -9 -11 1990.4 132.549
    0 -9 -11 2016.93 108.879
    0 -9 11 2176.1 166.511
    0 -9 -12 79.4695 26.6394
    0 -9 -12 162.473 40.0051
    0 -9 -12 80.9016 25.9817
    0 -9 12 96.3687 30.135
    0 -9 -12 96.7569 24.1327
    0 -9 12 79.5594 33.4038
    0 -8 0 2254.69 191.423
    0 -8 0 2254.2 199.136
    0 -8 0 2240.31 166.835
    0 -8 0 2115.27 176.538
    0 -8 0 2253.39 201.153
    0 -8 0 2236.58 200.966
    0 -8 0 2211.24 193.879
    0 -8 0 2344.95 176.845
    0 -8 0 2389.36 196.391
    0 -8 0 2444.26 210.18
    0 -8 -1 977.385 122.897
    0 -8 -1 977.622 123.365
    0 -8 1 897.082 119.464
    0 -8 -1 859.172 111.463
    0 -8 -1 911.213 132.587
    0 -8 1 871.412 118.875
    0 -8 1 922.077 107.268
    0 -8 1 915.987 122.953
    0 -8 -1 843.5 101.719
    0 -8 -1 932.159 125.971
    0 -8 1 837.938 127.225
    0 -8 1 997.247 138.972
    0 -8 1 838.067 122.192
    0 -8 1 792.641 124.605
    0 -8 -1 1005.33 130.843
    0 -8 1 993.879 132.357
    0 -8 -1 909.928 113.904
    0 -8 1 772.054 123.117
    0 -8 -1 769.844 115.355
    0 -8 -1 795.243 114.824
    0 -8 1 907.057 108.111
    0 -8 -1 1057.55 131.136
    0 -8 1 906.817 131.338
    0 -8 -2 230.501 67.1986
    0 -8 -2 136.985 54.0011
    0 -8 2 219.474 72.4837
    0 -8 -2 126.534 52.0801
    0 -8 -2 220.229 52.2431
    0 -8 -2 138.749 52.5485
    0 -8 -2 198.03 54.5775
    0 -8 2 148.448 55.0949
    0 -8 2 265.419 74.0754
    0 -8 -2 176.003 59.3311
    0 -8 2 77.0697 47.2219
    0 -8 2 85.725 59.665
    0 -8 -2 212.928 57.6536
    0 -8 -2 101.74 54.0734
    0 -8 2 209.67 77.704
    0 -8 -2 150.816 47.0784
    0 -8 2 303.204 85.4963
    0 -8 2 180.854 49.8604
    0 -8 -2 151.17 50.6216
    0 -8 2 210.047 69.8274
    0 -8 2 186.96 67.8431
    0 -8 2 194.062 70.5338
    0 -8 -2 228.915 70.5713
    0 -8 -2 188.543 58.1315
    0 -8 2 206.868 75.738
    0 -8 2 413.496 73.4309
    0 -8 -2 123.427 55.8941
    0 -8 3 6065.92 318.878
    0 -8 -3 6283.22 348.888
    0 -8 -3 6294.34 319.07
    0 -8 -3 6290.24 319.177
    0 -8 3 6052.9 330.525
    0 -8 -3 6096.29 276.176
    0 -8 3 5847.6 292.849
    0 -8 -3 6192.39 285.599
    0 -8 -3 6468.71 367.769
    0 -8 -3 5533.42 290.593
    0 -8 -3 6322.47 317.248
    0 -8 -3 5987.56 308.489
    0 -8 3 6545.28 374.633
    0 -8 3 6349.4 348.691
    0 -8 3 6117.97 360.047
    0 -8 3 6302.1 362.542
    0 -8 -3 6123.86 301.351
    0 -8 3 6161.38 365.17
    0 -8 3 6012.58 347.952
    0 -8 -3 5899.81 298.531
    0 -8 -3 6250.42 305.082
    0 -8 3 6638.16 357.142
    0 -8 -3 6272.08 296.053
    0 -8 3 6315.56 284.117
    0 -8 3 6623.81 378.162
    0 -8 3 6187.35 281.524
    0 -8 -4 169.261 52.0954
    0 -8 -4 123.172 42.5187
    0 -8 -4 149.452 45.2772
    0 -8 -4 101.042 47.5559
    0 -8 4 280.125 65.041
    0 -8 -4 183.435 49.3139
    0 -8 -4 305.838 71.8134
    0 -8 -4 201.829 59.473
    0 -8 4 234.006 71.4005
    0 -8 4 284.704 92.2955
    0 -8 4 224.092 76.3449
    0 -8 4 230.642 87.8386
    0 -8 -4 232.706 58.6197
    0 -8 4 264.333 60.526
    0 -8 4 334.688 97.1796
    0 -8 -4 194.618 56.29
    0 -8 4 106.911 46.6266
    0 -8 4 309.16 84.2197
    0 -8 -4 264.383 60.2743
    0 -8 4 295.055 60.1798
    0 -8 4 286.984 75.1114
    0 -8 -5 1894.96 169.215
    0 -8 -5 1703.12 141.819
    0 -8 -5 1701.09 141.575
    0 -8 -5 1824.82 170.636
    0 -8 5 2076.28 218.942
    0 -8 5 1980.6 196.913
    0 -8 -5 1961.99 167.229
    0 -8 5 1813.72 205.792
    0 -8 -5 1853.51 144.231
    0 -8 -5 1854.38 171.297
    0 -8 5 1887.86 207.297
    0 -8 5 2170.53 206.876
    0 -8 -5 1769.09 147.871
    0 -8 5 1625.1 197.807
    0 -8 -6 1945.2 167.233
    0 -8 -6 2022.99 202.314
    0 -8 -6 2011.8 154.971
    0 -8 -6 2010.24 165.481
    0 -8 -6 1767.27 137.288
    0 -8 6 1949.51 193.697
    0 -8 6 2197.73 231.323
    0 -8 6 2244.9 229.356
    0 -8 -6 2125.17 180.345
    0 -8 6 2160.27 230.135
    0 -8 6 2229.17 211.622
    0 -8 6 2387.37 236.062
    0 -8 -6 2218.19 144.899
    0 -8 -6 1975.04 177.357
    0 -8 -6 2032.65 154.59
    0 -8 -7 5986.92 287.776
    0 -8 -7 5557.83 337.572
    0 -8 -7 5912.29 267.14
    0 -8 -7 5531.36 232.321
    0 -8 7 6341.73 339.37
    0 -8 -7 5607.81 294.042
    0 -8 7 6096.49 382.581
    0 -8 7 6201.15 397.508
    0 -8 -7 6123.05 280.392
    0 -8 -7 5415.4 298.74
    0 -8 7 6112.1 350.335
    0 -8 -7 5768.74 253.749
    0 -8 7 6219.83 397.493
    0 -8 7 6519.6 402.773
    0 -8 -8 10345.9 369.746
    0 -8 -8 10523.6 460.928
    0 -8 -8 10131.6 352.431
    0 -8 -8 10215.5 355.223
    0 -8 -8 9748.52 304.799
    0 -8 8 11261.6 514.764
    0 -8 8 9889.77 507.965
    0 -8 -8 10220.4 397.263
    0 -8 -8 10043.1 409.805
    0 -8 8 11448.1 532.701
    0 -8 -8 10546 339.905
    0 -8 8 10927.4 455.295
    0 -8 8 10523.5 523.994
    0 -8 -9 1565.94 134.099
    0 -8 -9 1273.27 155.717
    0 -8 -9 1408.74 125.98
    0 -8 -9 1476 127.45
    0 -8 -9 1578.53 149.365
    0 -8 9 1354.33 185.883
    0 -8 9 1670.81 192.584
    0 -8 -9 1300.69 142.833
    0 -8 -9 1516.57 121.462
    0 -8 9 1463.91 193.144
    0 -8 9 1315.1 152.394
    0 -8 9 1482.23 189.123
    0 -8 -10 560.67 98.1053
    0 -8 -10 367.108 86.8166
    0 -8 -10 687.205 83.5425
    0 -8 10 641.343 114.899
    0 -8 10 521.838 114.825
    0 -8 -10 685.386 94.6127
    0 -8 -10 517.942 69.1894
    0 -8 10 614.005 121.462
    0 -8 10 630.209 109.182
    0 -8 10 601.058 90.9263
    0 -8 -10 744.213 84.1579
    0 -8 -11 5057.48 207.325
    0 -8 -11 5206.73 280.795
    0 -8 11 4954.61 279.394
    0 -8 -11 5074.34 203.855
    0 -8 11 5248.84 317.601
    0 -8 -11 4952.69 243.403
    0 -8 11 5600.59 317.869
    0 -8 11 4866.41 307.102
    0 -8 11 5151 235.345
    0 -8 -11 4784 250.866
    0 -8 -11 5264.68 209.593
    0 -8 -12 2584.59 130.069
    0 -8 -12 2321.02 169.606
    0 -8 -12 2523.83 128.713
    0 -8 -12 2518.74 159.081
    0 -8 12 2272.13 164.93
    0 -8 12 2720.1 205.41
    0 -8 12 2873.9 206.448
    0 -8 -12 2759.3 139.587
    0 -8 12 2682.6 203.525
    0 -8 -12 2367.88 163.051
    0 -8 -13 8060.78 282.781
    0 -8 13 8454.82 321.826
    0 -8 -13 8919.92 280.361
    0 -8 13 7991.6 258.985
    0 -8 13 9064.95 327.579
    0 -8 13 8434.92 316.691
    0 -8 -13 8713.24 290.947
    0 -7 0 32.1307 36.9687
    0 -7 0 88.4906 44.6748
    0 -7 0 -37.2725 28.5257
    0 -7 0 -1.43042 28.1918
    0 -7 0 -28.0063 36.0928
    0 -7 0 -17.9512 32.3967
    0 -7 0 56.9785 39.0524
    0 -7 0 -10.4069 31.9397
    0 -7 0 -2.95398 22.9668
    0 -7 0 32.4525 35.5926
    0 -7 0 27.7788 28.443
    0 -7 0 40.8986 41.1228
    0 -7 0 -7.96596 22.0348
    0 -7 -1 1451.23 147.92
    0 -7 1 1422.38 147.272
    0 -7 -1 1681.02 156.522
    0 -7 -1 1742.08 152.419
    0 -7 1 1490.33 137.25
    0 -7 -1 1659.05 163.631
    0 -7 1 1583.56 149.402
    0 -7 -1 1535.39 138.661
    0 -7 1 1407.33 144.305
    0 -7 1 1512.04 158.754
    0 -7 1 1392.8 153.02
    0 -7 -1 1704.25 159.403
    0 -7 -1 1739.95 163.146
    0 -7 -1 1455.64 146.651
    0 -7 1 1614.98 165.593
    0 -7 1 1677.17 165.299
    0 -7 -1 1550.86 154.23
    0 -7 1 2437.38 154.231
    0 -7 -1 1497.19 138.069
    0 -7 1 1651.81 159.897
    0 -7 1 1658.73 170.391
    0 -7 -1 1676.74 152.608
    0 -7 1 1633.08 140.81
    0 -7 -2 24108.1 634.176
    0 -7 -2 23479.1 617.205
    0 -7 -2 23591 653.389
    0 -7 2 24900 657.563
    0 -7 2 23619.9 638.97
    0 -7 -2 24112.5 573.553
    0 -7 2 22675.2 608.377
    0 -7 -2 22788.1 577.141
    0 -7 -2 22793.3 670.747
    0 -7 2 23472.8 690.63
    0 -7 2 24906.4 703.615
    0 -7 2 24567.8 683.134
    0 -7 2 24610.6 696.017
    0 -7 2 22827.2 673.71
    0 -7 -2 24132.5 641.327
    0 -7 -2 22622.7 613.569
    0 -7 -2 24162 633.989
    0 -7 -2 23996.7 640.71
    0 -7 2 24658.5 562.783
    0 -7 2 23814.7 699.513
    0 -7 -2 23104 598.41
    0 -7 -2 23646.1 612.896
    0 -7 -2 24417.2 642.792
    0 -7 2 24526.5 671.46
    0 -7 2 23737.8 672.881
    0 -7 2 23644.3 576.13
    0 -7 3 3823.86 243.732
    0 -7 -3 3918.93 258.033
    0 -7 -3 3924.22 239.192
    0 -7 -3 3817.59 234.487
    0 -7 -3 4222.74 279.078
    0 -7 -3 3959.44 216.163
    0 -7 3 3509.62 211.525
    0 -7 -3 3697.29 206.539
    0 -7 3 3561.83 241.048
    0 -7 3 3847.94 259.634
    0 -7 3 3801.5 269.964
    0 -7 -3 3989.19 243.367
    0 -7 3 4184.71 281.418
    0 -7 3 3903.01 274.411
    0 -7 -3 3585.34 221.609
    0 -7 3 3804.01 266.174
    0 -7 -3 3957.71 244.217
    0 -7 -3 4086.21 234.989
    0 -7 3 3612.61 256.599
    0 -7 3 3939.18 215.489
    0 -7 -3 3816.73 225.915
    0 -7 3 3608.94 271.14
    0 -7 -3 3628.02 216.372
    0 -7 3 4082.99 264.163
    0 -7 3 3799.99 208.964
    0 -7 -3 3569.83 224.279
    0 -7 -4 5785.79 322.988
    0 -7 -4 5981.91 295.602
    0 -7 -4 5834.97 293.455
    0 -7 4 5738.59 326.394
    0 -7 4 5527.22 259.424
    0 -7 -4 6072.12 347.531
    0 -7 -4 5862.92 261.105
    0 -7 -4 5726.85 260.122
    0 -7 4 5644.87 315.397
    0 -7 4 6514.94 345.45
    0 -7 4 5478.66 339.294
    0 -7 4 6153.35 359.362
    0 -7 4 6267.88 355.887
    0 -7 4 6103.17 349.574
    0 -7 -4 6150.99 297.182
    0 -7 -4 5102.48 255.262
    0 -7 -4 6033.24 304.655
    0 -7 -4 5784.75 273.215
    0 -7 -4 5508.18 291.547
    0 -7 4 5697.01 345.114
    0 -7 4 6196.09 348.582
    0 -7 -4 5545.05 271.623
    0 -7 4 5851.99 261.108
    0 -7 4 5777.81 265.7
    0 -7 -4 5824.15 264.915
    0 -7 -4 5622.25 279.754
    0 -7 4 5966.53 331.557
    0 -7 5 10551.2 464.715
    0 -7 -5 9843.15 434.049
    0 -7 -5 10529.8 394.841
    0 -7 -5 9587.14 382.748
    0 -7 5 9410.06 331.679
    0 -7 5 10326.8 449.325
    0 -7 -5 10209.6 352.924
    0 -7 -5 10843.2 483.882
    0 -7 5 9847.38 475.575
    0 -7 -5 10224.9 383.911
    0 -7 5 9572.45 467.233
    0 -7 -5 9200.8 337.631
    0 -7 5 11135.3 490.732
    0 -7 -5 9888.19 395.33
    0 -7 5 9693.03 463.728
    0 -7 5 10058.5 442.009
    0 -7 5 10662.5 482.28
    0 -7 5 10508.7 370.851
    0 -7 5 10383.2 449.34
    0 -7 -5 9762.54 381.855
    0 -7 5 10462.9 490.25
    0 -7 -5 9541.18 332.602
    0 -7 -5 8950.59 388.023
    0 -7 -5 9311.6 345.771
    0 -7 6 6093.01 363.892
    0 -7 -6 6093.96 294.35
    0 -7 -6 6410.76 347.63
    0 -7 -6 6033.98 297.374
    0 -7 -6 6210.55 375.611
    0 -7 6 5816.04 243.158
    0 -7 -6 6084.42 269.754
    0 -7 6 5782.84 348.935
    0 -7 -6 5383.72 242.989
    0 -7 6 5530.11 356.098
    0 -7 6 6565.62 362.464
    0 -7 -6 5876.18 281.867
    0 -7 6 6585.67 395.622
    0 -7 6 6284 379.011
    0 -7 6 6308.67 391.571
    0 -7 -6 5840.49 303.28
    0 -7 -6 5847.69 261.171
    0 -7 6 5867.56 279.119
    0 -7 -6 5881.19 242.05
    0 -7 -6 5597.42 304.967
    0 -7 6 5671 333.394
    0 -7 6 5744.35 373.617
    0 -7 6 6146.81 376.617
    0 -7 -7 1204.56 151.304
    0 -7 -7 1373.72 136.141
    0 -7 7 1372.88 182.324
    0 -7 -7 1140.97 165.357
    0 -7 -7 1483.07 131.906
    0 -7 7 1263.39 171.253
    0 -7 7 1536.41 191.653
    0 -7 -7 1072.8 130.438
    0 -7 7 1195 168.315
    0 -7 7 1142.28 174.848
    0 -7 -7 1056.04 116.456
    0 -7 -7 1384.79 116.11
    0 -7 7 1404.22 162.961
    0 -7 -7 1207.22 142.421
    0 -7 7 1401.59 194.711
    0 -7 7 1182.09 169.066
    0 -7 -7 1282.08 119.496
    0 -7 7 1209.59 176.423
    0 -7 7 1258.45 157.538
    0 -7 7 1312.18 131.36
    0 -7 -8 10947.2 392.773
    0 -7 -8 11779.5 391.858
    0 -7 8 11797.1 572.511
    0 -7 8 13026.5 566.49
    0 -7 -8 11406.2 436.776
    0 -7 -8 11105.9 378.161
    0 -7 -8 11738.5 343.859
    0 -7 8 12107.9 493.702
    0 -7 8 12167.2 562.076
    0 -7 -8 10745.8 443.853
    0 -7 -8 11659.2 367.4
    0 -7 8 11987.9 576.764
    0 -7 -9 10858 377.149
    0 -7 -9 11220 486.283
    0 -7 -9 11065.1 377.019
    0 -7 -9 10806.8 422.829
    0 -7 -9 10826.2 364.541
    0 -7 9 11234.5 561.538
    0 -7 9 11761.7 532.962
    0 -7 9 12399.3 565.385
    0 -7 9 11539.5 572.249
    0 -7 9 11359.5 463.926
    0 -7 -9 10841.3 445.975
    0 -7 -9 11704.1 364.24
    0 -7 -10 14365.3 542.838
    0 -7 -10 13721.9 413.892
    0 -7 -10 13923.1 420.486
    0 -7 -10 14030.6 406.85
    0 -7 10 15767.8 600.475
    0 -7 10 15019.5 635.908
    0 -7 -10 15327.4 498.575
    0 -7 10 15008.8 514.442
    0 -7 -10 14962.1 411.624
    0 -7 10 15496.5 622.455
    0 -7 -10 14653.8 518.108
    0 -7 10 14827.6 641.926
    0 -7 -11 7253.87 364.335
    0 -7 -11 6973.85 268.983
    0 -7 11 7529.69 385.041
    0 -7 -11 7817.12 336.574
    0 -7 11 8071.64 441.218
    0 -7 -11 7624.28 275.823
    0 -7 11 8239.08 427.225
    0 -7 11 7902.64 333.235
    0 -7 -11 7450.28 349.843
    0 -7 11 7884.4 438.508
    0 -7 -11 7716.72 278.931
    0 -7 -12 534.799 87.3265
    0 -7 -12 412.271 82.7659
    0 -7 -12 429.289 61.2662
    0 -7 -12 551.648 94.9439
    0 -7 12 441.012 103.838
    0 -7 12 589.355 104.654
    0 -7 -12 492.528 65.414
    0 -7 -12 557.624 89.259
    0 -7 12 554.016 110.841
    0 -7 -12 596.232 75.6184
    0 -7 12 538.452 106.368
    0 -7 -13 9642.6 362.11
    0 -7 -13 10744.9 281.552
    0 -7 -13 9985.55 386.527
    0 -7 -13 10529.6 287.347
    0 -7 13 10607.7 434.507
    0 -7 -13 10599.4 356.147
    0 -7 13 10226.6 363.984
    0 -7 13 10865.3 436.478
    0 -7 -13 10500.8 376.47
    0 -7 -13 10222.6 303.446
    0 -7 13 10617.9 417.991
    0 -7 -14 15780.1 373.682
    0 -7 14 15572.7 443.618
    0 -7 -14 14951.7 387.63
    0 -7 14 15555.9 438.472
    0 -7 14 16336.5 435.461
    0 -7 -15 2608.78 132.443
    0 -7 15 2450.37 143.756
    0 -7 -15 2353.77 131.614
    0 -7 15 2253.01 136.871
    0 -6 0 1565 134.007
    0 -6 0 1494.91 127.705
    0 -6 0 1505.5 131.146
    0 -6 0 1338.1 132.584
    0 -6 0 1558.69 142.572
    0 -6 0 1564.35 127.836
    0 -6 0 1569.44 110.908
    0 -6 1 10312 349.755
    0 -6 1 10542.7 349.703
    0 -6 -1 10425.3 355.323
    0 -6 -1 10025.9 366.427
    0 -6 1 10778.1 371.31
    0 -6 -1 10761.9 356.902
    0 -6 1 10602.3 371.761
    0 -6 -1 10687.7 393.55
    0 -6 1 10721.7 396.241
    0 -6 -1 10008.7 368.133
    0 -6 1 9810.49 377.337
    0 -6 -1 10448.2 373.258
    0 -6 -1 10161.5 343.698
    0 -6 -1 10633.1 294.195
    0 -6 1 10527.9 342.169
    0 -6 1 11052.8 321.801
    0 -6 2 27319.5 596.473
    0 -6 -2 26922.1 655.954
    0 -6 2 25568.2 629.111
    0 -6 -2 26712.4 618.093
    0 -6 -2 27710.8 601.24
    0 -6 2 26989.8 642.017
    0 -6 2 26432.8 613.28
    0 -6 -2 27055.3 679.462
    0 -6 2 25013.1 661.39
    0 -6 2 27216.8 688.791
    0 -6 -2 26340.1 620.696
    0 -6 -2 26186.3 602.377
    0 -6 2 27664.1 591.666
    0 -6 2 28292.4 577.988
    0 -6 -3 3150.35 195.279
    0 -6 3 3191.22 176.265
    0 -6 -3 3014.69 208.084
    0 -6 3 3197.22 211.475
    0 -6 -3 3153.64 178.788
    0 -6 3 3048.8 181.332
    0 -6 3 3185.54 209.538
    0 -6 -3 3288.2 225.456
    0 -6 3 3266.14 225.611
    0 -6 -3 2982.05 185.793
    0 -6 3 3201.35 226.054
    0 -6 3 3208.36 177.664
    0 -6 3 3077.41 174.17
    0 -6 -3 3112.95 187.72
    0 -6 4 55826.9 958.126
    0 -6 -4 51775.3 1037.97
    0 -6 4 55039.1 1065.95
    0 -6 -4 51717.6 967.961
    0 -6 4 52314.9 1037.34
    0 -6 -4 54720.7 917.949
    0 -6 4 50191.3 894.373
    0 -6 4 52868.4 1100.86
    0 -6 -4 51685.9 924.659
    0 -6 4 52767.3 1082.39
    0 -6 4 53944.1 909.228
    0 -6 4 54930.8 929.629
    0 -6 -4 51453.3 955.225
    0 -6 5 1043.81 133.018
    0 -6 -5 1165.57 137.762
    0 -6 -5 1121.34 118.844
    0 -6 -5 1077.77 116.861
    0 -6 5 1182.31 123.445
    0 -6 -5 1212.56 111.193
    0 -6 5 1125.17 103.13
    0 -6 5 1146.97 136.452
    0 -6 5 1213.33 149.789
    0 -6 5 1219.62 149.467
    0 -6 -5 1229.15 120.369
    0 -6 5 986.707 141.64
    0 -6 5 1137.71 111.918
    0 -6 5 1027.84 140.939
    0 -6 5 1347.7 148.442
    0 -6 5 1289.49 111.173
    0 -6 -5 1106.51 118.228
    0 -6 -5 929.914 101.864
    0 -6 -6 382.889 71.2821
    0 -6 -6 412.323 80.4979
    0 -6 -6 662.477 119.514
    0 -6 -6 229.973 61.0045
    0 -6 6 213.478 66.5565
    0 -6 6 381.597 83.1573
    0 -6 -6 376.769 63.99
    0 -6 6 394.611 92.6139
    0 -6 6 269.725 50.4431
    0 -6 -6 241.449 57.5153
    0 -6 -6 267.759 52.8236
    0 -6 6 346.724 89.2842
    0 -6 -6 299.503 68.4545
    0 -6 6 247.039 66.1897
    0 -6 6 263.525 76.3902
    0 -6 6 353.039 92.633
    0 -6 6 595.202 104.502
    0 -6 6 529.528 105.444
    0 -6 -6 344.762 61.5553
    0 -6 6 401.013 102.947
    0 -6 6 428.489 71.9735
    0 -6 -6 320.542 65.0424
    0 -6 -7 2348.34 171.431
    0 -6 7 2365.86 224.322
    0 -6 -7 2036.68 184.512
    0 -6 7 2168.37 186.084
    0 -6 7 2231.62 217.173
    0 -6 -7 2463.76 163.435
    0 -6 7 2565.53 226.957
    0 -6 7 2280.2 135.903
    0 -6 -7 2369.23 165.089
    0 -6 -7 2190.37 140.776
    0 -6 7 2275.7 225.44
    0 -6 7 2497.84 241.2
    0 -6 7 2453.49 238.157
    0 -6 -7 2484.6 190.453
    0 -6 7 2791.6 242.285
    0 -6 -7 2423.07 155.525
    0 -6 -7 2511.44 203.315
    0 -6 7 2373.41 169.572
    0 -6 7 2392.69 208.098
    0 -6 7 2529.2 248.466
    0 -6 7 2443.8 229.565
    0 -6 -8 9493.6 351.776
    0 -6 -8 8982.35 397.462
    0 -6 8 9665.82 418.302
    0 -6 8 10281.6 483.893
    0 -6 8 9256.28 468.852
    0 -6 -8 9685.94 343.871
    0 -6 8 9304.96 466.98
    0 -6 -8 9796.48 394.326
    0 -6 8 10252.4 513.762
    0 -6 8 10022.2 480.273
    0 -6 8 9586.7 482.915
    0 -6 8 9539.77 500.588
    0 -6 -8 9196.26 300.281
    0 -6 -8 8898.31 328.918
    0 -6 8 9685.45 503.387
    0 -6 8 9707.04 429.721
    0 -6 -8 10192.8 330.599
    0 -6 8 9781.35 359.984
    0 -6 8 10626.9 506.402
    0 -6 -8 9422.23 409.342
    0 -6 -9 31016.3 873.791
    0 -6 9 31018.9 820.212
    0 -6 -9 28308.7 656.477
    0 -6 9 31800.3 925.971
    0 -6 9 29265.2 898.495
    0 -6 -9 31142.9 675.198
    0 -6 9 28213.7 881.091
    0 -6 9 30871.1 954.107
    0 -6 -9 28912.9 643.71
    0 -6 -9 30471.9 755.341
    0 -6 -9 30288.3 739.134
    0 -6 9 29228.8 910.166
    0 -6 9 31692 903.217
    0 -6 -9 29872.9 784.429
    0 -6 9 30565.2 962.291
    0 -6 9 33038.5 947.012
    0 -6 9 30863.9 702.741
    0 -6 9 32103.4 822.458
    0 -6 -9 30809.9 643.389
    0 -6 -10 13633.6 572.934
    0 -6 -10 13189.4 410.373
    0 -6 10 14839.3 617.495
    0 -6 -10 13966.8 546.093
    0 -6 10 14176.2 596.417
    0 -6 -10 13565.9 419.979
    0 -6 10 14234.2 603.083
    0 -6 -10 14326.6 490.008
    0 -6 10 14184.7 574.513
    0 -6 -10 14565.8 493.411
    0 -6 -10 13885.3 409.911
    0 -6 10 14708.5 640.232
    0 -6 -10 13962.6 518.789
    0 -6 10 14885.9 522.086
    0 -6 10 14583.7 650.407
    0 -6 10 14850.5 617.007
    0 -6 -10 14760.1 415.745
    0 -6 -11 5538.94 330.254
    0 -6 11 5873.15 367.79
    0 -6 -11 5606.93 246.127
    0 -6 11 5875.25 373.424
    0 -6 -11 5511.09 359.297
    0 -6 11 6527.03 409.241
    0 -6 -11 5951.16 307.821
    0 -6 -11 5662.2 244.414
    0 -6 -11 5954.32 308.105
    0 -6 11 6166.62 360.714
    0 -6 11 6101.62 378.995
    0 -6 11 5611.69 388.603
    0 -6 -11 5988.49 328.33
    0 -6 -11 5875.02 251.539
    0 -6 11 6797.85 400.514
    0 -6 -12 10447.3 441.506
    0 -6 12 11020.4 496.133
    0 -6 12 10649.7 470.436
    0 -6 -12 10982 333.411
    0 -6 -12 10195.5 481.528
    0 -6 -12 10887.6 337.201
    0 -6 -12 11558.5 423.388
    0 -6 12 11514.3 494.103
    0 -6 -12 10539.9 412.21
    0 -6 12 11070.2 463.459
    0 -6 12 11279.8 526.844
    0 -6 12 11171.2 524.554
    0 -6 -12 11208.9 352.167
    0 -6 -12 11220.3 445.835
    0 -6 12 11544.3 508.492
    0 -6 13 449.943 92.5655
    0 -6 -13 373.229 55.3891
    0 -6 -13 342.496 78.6475
    0 -6 -13 258.533 62.2416
    0 -6 -13 307.365 72.3166
    0 -6 13 412.374 85.8993
    0 -6 13 373.526 82.3691
    0 -6 -13 330.402 54.9625
    0 -6 -13 309.381 68.98
    0 -6 -13 377.573 76.8896
    0 -6 13 391.762 84.5878
    0 -6 13 431.619 101.84
    0 -6 13 375.921 101.782
    0 -6 -13 382.941 63.2313
    0 -6 13 327.14 90.3493
    0 -6 -14 827.237 98.6175
    0 -6 -14 894.821 124.69
    0 -6 14 928.486 120.067
    0 -6 14 1131.59 143.082
    0 -6 14 936.491 104.03
    0 -6 -14 1074.06 114.671
    0 -6 -14 995.175 110.694
    0 -6 14 902.697 119.047
    0 -6 14 1013.15 136.14
    0 -6 -14 1104.61 124.88
    0 -6 -15 97.7355 38.8085
    0 -6 -15 86.9659 36.3013
    0 -6 15 103.216 38.0433
    0 -6 -15 141.862 35.4572
    0 -6 15 220.066 56.7534
    0 -6 -15 135.333 39.5122
    0 -6 -15 17.3369 19.8516
    0 -6 15 112.622 45.5538
    0 -6 15 105.434 44.0249
    0 -6 16 2748 151.074
    0 -5 0 4.10826 21.7767
    0 -5 0 20.3223 27.7349
    0 -5 0 -77.1966 44.2552
    0 -5 0 -12.8021 22.1774
    0 -5 0 -3.80801 26.9048
    0 -5 0 -27.1814 33.0101
    0 -5 0 -20.8139 44.3027
    0 -5 0 -3.00065 22.0066
    0 -5 0 -18.8321 28.1929
    0 -5 -1 2091.49 143.963
    0 -5 1 2222.89 143.263
    0 -5 1 1143.33 89.2422
    0 -5 -1 2302.01 143.562
    0 -5 1 2226.75 137.537
    0 -5 1 2039.91 132.893
    0 -5 1 1952.69 137.491
    0 -5 -1 2071.54 135.284
    0 -5 1 2060.48 141.576
    0 -5 -1 2237.47 157.66
    0 -5 1 2107.97 151.818
    0 -5 -1 1974.99 142.353
    0 -5 1 1951.55 147.194
    0 -5 -1 1961.09 141.138
    0 -5 -1 665.711 73.2894
    0 -5 1 1144.32 93.3707
    0 -5 1 2018.58 130.306
    0 -5 -1 2024.9 132.828
    0 -5 -2 32251.3 614.087
    0 -5 -2 32238.3 649.942
    0 -5 2 31640.3 634.032
    0 -5 2 32110.6 592.88
    0 -5 2 31404.4 579.46
    0 -5 2 30071.5 548.42
    0 -5 -2 32909.7 600.933
    0 -5 2 31674.4 608.843
    0 -5 2 31966.3 643.062
    0 -5 -2 32749.1 628.157
    0 -5 2 33278.4 679.818
    0 -5 2 32585 682.647
    0 -5 -2 31963.2 604.739
    0 -5 2 32801.2 585.718
    0 -5 2 28758.5 549.305
    0 -5 3 18824.7 491.084
    0 -5 -3 18622.7 459.789
    0 -5 3 19022.9 435.735
    0 -5 -3 18777.1 494.101
    0 -5 3 19692.4 446.359
    0 -5 3 17921.9 485.194
    0 -5 -3 19024.8 436.371
    0 -5 3 18046.4 434.709
    0 -5 3 18428.7 517.767
    0 -5 -3 19039.1 456.567
    0 -5 3 18220.9 509.717
    0 -5 3 19448.6 436.678
    0 -5 -3 17906.8 449.193
    0 -5 3 18770.9 429.524
    0 -5 4 4932.02 221.35
    0 -5 -4 4509.59 236.073
    0 -5 -4 4457.59 213.026
    0 -5 4 4461.71 236.446
    0 -5 4 4284.32 189.038
    0 -5 -4 4684.15 198.242
    0 -5 4 4617.8 240.669
    0 -5 4 4877.61 260.601
    0 -5 4 4546.31 250.601
    0 -5 -4 4581.41 202.284
    0 -5 -4 4370.9 211.112
    0 -5 4 4662.82 196.06
    0 -5 4 4721.65 205.978
    0 -5 5 16353.8 452.401
    0 -5 -5 14980.3 420.82
    0 -5 5 15805.3 490.971
    0 -5 -5 15159.9 466.068
    0 -5 -5 15895.2 512.067
    0 -5 5 15350.2 371.1
    0 -5 5 15600.6 489.154
    0 -5 5 16448.3 528.803
    0 -5 5 15387.7 503.699
    0 -5 -5 14850.5 421.705
    0 -5 5 15928.1 412.566
    0 -5 5 16026.1 387.385
    0 -5 -6 2376.84 196.136
    0 -5 -6 2344.29 157.202
    0 -5 6 2466.22 175.93
    0 -5 6 3142.49 220.191
    0 -5 -6 2345.73 177.603
    0 -5 6 2356.26 129.741
    0 -5 6 2424.28 195.972
    0 -5 6 2234.66 196.17
    0 -5 6 2528.48 213.451
    0 -5 -6 2535.44 166.795
    0 -5 6 2604.77 159.593
    0 -5 -7 4438.86 219.45
    0 -5 7 4426.97 254.205
    0 -5 7 4477.86 279.899
    0 -5 -7 4538.13 254.501
    0 -5 -7 4364.8 284.27
    0 -5 -7 4516.47 211.79
    0 -5 7 4386.77 176.247
    0 -5 7 4629.1 291.009
    0 -5 7 4537.62 301.923
    0 -5 -7 4874.62 253.546
    0 -5 7 4671.21 308.413
    0 -5 7 3948.54 273.706
    0 -5 7 4803.48 301.224
    0 -5 -7 4400.38 200.407
    0 -5 7 4552.2 220.017
    0 -5 -8 1136.68 127.102
    0 -5 8 1272.11 144.654
    0 -5 8 1115.2 156.667
    0 -5 -8 1016.66 104.397
    0 -5 8 1198.02 150.774
    0 -5 -8 905.211 119.576
    0 -5 -8 1364.82 160.719
    0 -5 8 1237.74 158.814
    0 -5 -8 1105.54 106.503
    0 -5 8 1228.78 158.94
    0 -5 8 1487.25 175.874
    0 -5 8 1248.02 166.151
    0 -5 -8 1041.7 121.869
    0 -5 -8 994.496 117.846
    0 -5 8 979.61 145.504
    0 -5 -8 1241.22 112.037
    0 -5 8 1276.01 174.545
    0 -5 8 1026.56 109.893
    0 -5 -8 1142.77 104.603
    0 -5 8 1526.6 160.259
    0 -5 8 1178.58 163.655
    0 -5 8 909.357 136.696
    0 -5 -9 4326.36 300.406
    0 -5 9 4105.85 309.07
    0 -5 9 4157.42 296.653
    0 -5 9 4243.34 274.612
    0 -5 -9 3667.24 202.399
    0 -5 -9 4054.15 242.536
    0 -5 -9 3606.66 199.8
    0 -5 9 3868.29 294.317
    0 -5 9 3831.96 300.726
    0 -5 9 3903.95 312.733
    0 -5 9 4105.84 291.305
    0 -5 9 3922.22 305.559
    0 -5 -9 3684.62 195.499
    0 -5 9 3794.91 296.572
    0 -5 -9 3895.69 240.987
    0 -5 9 3863.59 302.634
    0 -5 -9 3554.17 235.066
    0 -5 9 3957.22 216.068
    0 -5 -9 4198.11 204.088
    0 -5 -9 3868.35 258.37
    0 -5 9 4220.36 306.98
    0 -5 9 4570.64 278.839
    0 -5 -10 19830.8 682.316
    0 -5 10 19091.2 700.668
    0 -5 10 20041.2 656.339
    0 -5 -10 17974.8 620.063
    0 -5 -10 17925.2 475.641
    0 -5 10 19999.3 688.308
    0 -5 -10 18429.3 677.133
    0 -5 10 18506.5 687.943
    0 -5 -10 18463.9 495.887
    0 -5 10 18151.1 684.878
    0 -5 10 19805.2 739.878
    0 -5 -10 18955.2 583.171
    0 -5 10 20100.7 674.976
    0 -5 10 20098.4 732.006
    0 -5 10 18434.9 701.401
    0 -5 10 18184.3 683.219
    0 -5 -10 19551.8 576.102
    0 -5 -10 17682.6 467.297
    0 -5 10 17968.1 500.124
    0 -5 10 20978.6 711.179
    0 -5 10 20164.1 610.301
    0 -5 -10 19594.4 485.388
    0 -5 -10 18360 591.373
    0 -5 -10 19358.4 611.355
    0 -5 -11 4459.26 296.936
    0 -5 -11 4762.77 224.224
    0 -5 -11 4886.88 345.346
    0 -5 11 4613.49 335.092
    0 -5 11 4831.29 338.997
    0 -5 11 5426.99 334.567
    0 -5 11 5380.5 371.842
    0 -5 -11 4999.57 282.185
    0 -5 -11 5263.42 301.042
    0 -5 11 4895.92 349.39
    0 -5 -11 4673.51 222.069
    0 -5 -11 4874.61 232.608
    0 -5 -11 4839.05 297.767
    0 -5 11 4977.61 341.668
    0 -5 -11 4737.41 295.804
    0 -5 -12 6224.55 340.897
    0 -5 -12 6589.43 403.912
    0 -5 12 6998.91 415.325
    0 -5 -12 7287.19 270.896
    0 -5 12 6926.28 394.019
    0 -5 12 6819.25 401.667
    0 -5 12 6244.63 352.255
    0 -5 -12 7147.42 337.199
    0 -5 -12 6684.23 264.988
    0 -5 12 7172.73 421.451
    0 -5 -12 6611.4 345.465
    0 -5 -12 6665.8 350.796
    0 -5 12 7391.59 409.117
    0 -5 -12 7087.9 284.02
    0 -5 -12 6870.27 360.057
    0 -5 -13 5909.31 314.082
    0 -5 -13 6452.34 392.185
    0 -5 13 6480.79 381.269
    0 -5 13 6093.77 352.794
    0 -5 -13 6765.99 343.19
    0 -5 13 6939.89 400.659
    0 -5 13 6665.69 378.563
    0 -5 -13 6877.72 323.293
    0 -5 -13 6689.15 258.619
    0 -5 13 6185.97 330.868
    0 -5 -13 6724.68 275.72
    0 -5 -13 6173.84 334.942
    0 -5 13 7172.91 385.661
    0 -5 -13 6381.76 333.865
    0 -5 14 1700.1 179.659
    0 -5 -14 1434.77 137.541
    0 -5 -14 1342.74 171.026
    0 -5 14 1505.36 159.451
    0 -5 14 1610.14 181.822
    0 -5 -14 1607.3 155.215
    0 -5 14 1452.79 164.308
    0 -5 14 1561.57 150.226
    0 -5 -14 1598.59 150.829
    0 -5 14 1667.24 171.533
    0 -5 -14 1583.18 160.401
    0 -5 14 1381.02 170.705
    0 -5 -14 1346.36 145.73
    0 -5 -15 709.093 112.115
    0 -5 15 843.554 117.355
    0 -5 15 917.851 106.133
    0 -5 15 961.731 126.415
    0 -5 -15 1024.84 111.162
    0 -5 15 1005.31 121.594
    0 -5 -15 1008.75 114.414
    0 -5 15 819.54 119.741
    0 -5 15 917.363 116.752
    0 -5 -15 981.551 111.602
    0 -5 -15 969.109 114.026
    0 -5 16 1099.38 110.361
    0 -5 -16 1260.08 129.525
    0 -5 -16 1216 107.685
    0 -5 16 1270.66 123.744
    0 -5 -16 1232.1 105.996
    0 -5 -16 1377.72 114.547
    0 -5 -16 1181.63 108.126
    0 -5 16 1215.5 122.501
    0 -5 16 1330.7 113.726
    0 -4 0 27188.3 499.91
    0 -4 0 28785.6 495.084
    0 -4 0 28627.2 529.977
    0 -4 0 27571.8 499.534
    0 -4 0 27404.3 521.712
    0 -4 0 27666.1 527.094
    0 -4 0 28767.1 492.878
    0 -4 1 19856.3 396.575
    0 -4 1 19733 384.453
    0 -4 -1 21315.2 290.668
    0 -4 1 19812.1 382.85
    0 -4 -1 20286.7 395.471
    0 -4 -1 19491.5 405.865
    0 -4 -1 20324.9 397.723
    0 -4 1 19617.3 405.015
    0 -4 1 19333.3 403.512
    0 -4 -1 19595.3 412.881
    0 -4 1 19657 429.079
    0 -4 -1 19256.7 408.479
    0 -4 1 19918.5 429.375
    0 -4 -1 19534.3 386.769
    0 -4 1 19207.9 378.588
    0 -4 -2 68148.5 712.944
    0 -4 2 64194.2 860.347
    0 -4 -2 63801.3 894.891
    0 -4 -2 66512.2 939.891
    0 -4 2 65616.8 874.478
    0 -4 2 64100.8 913.099
    0 -4 2 66080.4 896.863
    0 -4 2 64433.4 926.832
    0 -4 -2 64021.2 875.94
    0 -4 2 66403.3 973.926
    0 -4 -2 66787.8 917.113
    0 -4 2 66206 963.761
    0 -4 -2 66471.1 910.776
    0 -4 2 67189.6 876.443
    0 -4 -2 62478.9 880.25
    0 -4 -3 9132.87 273.997
    0 -4 3 9866.63 303.314
    0 -4 -3 10038.4 322.356
    0 -4 -3 9474.45 299.949
    0 -4 3 7540.85 250.689
    0 -4 3 9637.46 261.448
    0 -4 -3 9358.69 261.591
    0 -4 3 9124.63 259.469
    0 -4 3 9515.03 302.328
    0 -4 3 9248.43 314.321
    0 -4 -3 9550.81 272.432
    0 -4 3 9354.39 312.308
    0 -4 3 9567.07 261.42
    0 -4 3 8196.59 247.973
    0 -4 -3 9149.58 270.986
    0 -4 -4 6938.64 240.393
    0 -4 4 6934.61 265.175
    0 -4 4 7397.19 255.634
    0 -4 -4 6674.36 259.243
    0 -4 -4 6973.83 279.818
    0 -4 -4 7020.73 222.885
    0 -4 -4 7108.3 210.89
    0 -4 4 7110.77 270.609
    0 -4 -4 7233.33 213.883
    0 -4 4 6538.71 210.172
    0 -4 4 6721.73 275.28
    0 -4 4 7625.52 295.809
    0 -4 -4 6918.7 224.917
    0 -4 4 7028.93 219.28
    0 -4 -4 6831.08 238.105
    0 -4 4 7488.99 238.744
    0 -4 5 14136.7 413.921
    0 -4 5 14828.3 400.204
    0 -4 -5 14203.8 403.25
    0 -4 -5 13734.4 362.431
    0 -4 -5 14056.8 426.551
    0 -4 5 13015.7 311.923
    0 -4 -5 15551.2 368.296
    0 -4 5 14312 424.498
    0 -4 -5 14255.7 361.597
    0 -4 5 14452 448.747
    0 -4 5 13797.6 430.248
    0 -4 -5 13440.2 361.987
    0 -4 5 14507.6 332.311
    0 -4 5 14753.8 360.179
    0 -4 -6 17147.7 421.835
    0 -4 -6 18220.2 519.311
    0 -4 -6 17589.1 470.229
    0 -4 6 18507.4 505.434
    0 -4 6 18751.1 487.445
    0 -4 6 18809.5 525.71
    0 -4 -6 18255.8 462.236
    0 -4 6 16661.2 354.674
    0 -4 -6 18590.8 459.139
    0 -4 6 19297.7 556.037
    0 -4 6 17589.4 518.709
    0 -4 6 17882.3 420.377
    0 -4 -6 17180.6 433.949
    0 -4 -7 2113.14 177.383
    0 -4 -7 1796.79 125.853
    0 -4 7 2269.34 178.764
    0 -4 -7 2113.39 155.28
    0 -4 7 2127.49 165.76
    0 -4 7 1858.22 170.746
    0 -4 -7 2048.53 156.528
    0 -4 7 1977.53 106.102
    0 -4 -7 2044.09 158.041
    0 -4 7 1966.31 182.142
    0 -4 7 1902.55 173.917
    0 -4 7 2119.94 137.062
    0 -4 -7 2085.18 144.246
    0 -4 -8 3819.18 215.105
    0 -4 8 3994.71 251.478
    0 -4 8 3737.94 232.368
    0 -4 -8 3802.57 248.837
    0 -4 -8 3675.86 231.279
    0 -4 8 3679.14 256.896
    0 -4 -8 3867.57 234.929
    0 -4 8 3852.16 149.623
    0 -4 8 3718.1 258.788
    0 -4 8 3810.01 273.243
    0 -4 8 3909.91 193.964
    0 -4 9 9973.95 456.056
    0 -4 -9 8542.11 396.064
    0 -4 -9 8018.56 287.76
    0 -4 9 8604.26 394.808
    0 -4 9 9062.51 393.301
    0 -4 9 8499.97 417.235
    0 -4 -9 8004.5 372.585
    0 -4 9 8203.68 419.328
    0 -4 -9 8556.62 297.503
    0 -4 9 9048.61 445.059
    0 -4 -9 8171.14 284.693
    0 -4 9 8517.15 429.326
    0 -4 -9 8778.09 349.541
    0 -4 -9 8877.3 365.388
    0 -4 9 9564.34 447.926
    0 -4 9 8294.3 410.714
    0 -4 -9 8432.41 366.24
    0 -4 9 8181.5 295.925
    0 -4 -9 8742.45 290.093
    0 -4 -9 8407.27 371.92
    0 -4 9 9888.37 435.655
    0 -4 -10 5932.99 245.141
    0 -4 10 6084.16 335.6
    0 -4 10 6373.25 375.122
    0 -4 -10 5573.3 329.235
    0 -4 10 5824.01 336.393
    0 -4 10 5828 359.461
    0 -4 -10 5642.73 248.156
    0 -4 10 5808.23 353.471
    0 -4 10 6406.54 376.518
    0 -4 10 6014.88 370.737
    0 -4 -10 5575.09 235.345
    0 -4 -10 6488.71 326.545
    0 -4 -10 5594.32 285.112
    0 -4 10 5901.8 354.398
    0 -4 10 6295.77 382.544
    0 -4 10 5340.44 242.501
    0 -4 10 6178.68 355.509
    0 -4 -10 6174.11 248.902
    0 -4 -10 6023.21 327.797
    0 -4 -10 5892.37 314.489
    0 -4 11 3387.77 277.379
    0 -4 11 3265.33 256.861
    0 -4 -11 3419.8 261.073
    0 -4 -11 3437.95 184.157
    0 -4 11 3171.34 252.876
    0 -4 -11 2969.64 232.602
    0 -4 11 3348.18 275.41
    0 -4 11 2900.94 258.751
    0 -4 -11 3095.38 234.589
    0 -4 -11 3149.1 179.48
    0 -4 11 2798.91 251.227
    0 -4 11 2954.52 266.272
    0 -4 11 3327.81 280.978
    0 -4 11 3489.22 283.813
    0 -4 -11 3181.36 220.8
    0 -4 -11 3120.06 243.97
    0 -4 -11 3260.09 187.384
    0 -4 11 2874.94 179.053
    0 -4 11 3649.01 276.459
    0 -4 -11 3145.38 237.072
    0 -4 -12 18245.1 595.838
    0 -4 -12 19177.4 723.672
    0 -4 12 18998 695.63
    0 -4 -12 18454.9 659.497
    0 -4 12 19497 688.374
    0 -4 -12 20130.1 493.896
    0 -4 12 18766.3 692.862
    0 -4 12 19762.8 707.196
    0 -4 -12 19737 626.226
    0 -4 -12 19765 588.279
    0 -4 12 18988 630.917
    0 -4 -12 18936.1 642.779
    0 -4 12 20790.9 691.386
    0 -4 -12 19329.4 620.653
    0 -4 -12 19446.4 509.258
    0 -4 -13 7762.39 446.581
    0 -4 13 7086.6 413.11
    0 -4 -13 7055.96 344.131
    0 -4 -13 7515.21 406.563
    0 -4 13 7757.56 410.475
    0 -4 13 8082.03 433.712
    0 -4 -13 8516.68 304.182
    0 -4 13 7872.52 379.781
    0 -4 13 7955.45 431.484
    0 -4 -13 7845.66 355.823
    0 -4 -13 8356.84 398.745
    0 -4 -13 7495.55 371.522
    0 -4 13 7807.04 405.424
    0 -4 -13 7882.46 314.902
    0 -4 -13 7213.35 388.025
    0 -4 -14 64.5205 35.5371
    0 -4 14 97.4855 60.9909
    0 -4 -14 233.363 79.0777
    0 -4 -14 170.407 50.408
    0 -4 -14 110.518 60.6665
    0 -4 14 168.689 65.5103
    0 -4 14 176.172 78.9507
    0 -4 14 106.363 44.7405
    0 -4 -14 187.32 67.7506
    0 -4 -14 174.022 62.991
    0 -4 14 116.763 57.6758
    0 -4 -14 110.947 51.9983
    0 -4 14 127.171 53.5158
    0 -4 15 1863.14 185.737
    0 -4 -15 1754.79 190.845
    0 -4 -15 1658.95 167.768
    0 -4 -15 1726.84 166.282
    0 -4 15 1883.4 174.661
    0 -4 -15 1708.19 151.443
    0 -4 15 1753.11 182.54
    0 -4 15 1650.41 174.298
    0 -4 -15 1710.54 166.487
    0 -4 -15 1601.89 165.753
    0 -4 -15 1545.65 151.431
    0 -4 15 1983.83 175.256
    0 -4 16 628.812 97.886
    0 -4 -16 563.955 101.208
    0 -4 -16 759.373 95.2381
    0 -4 16 511.67 77.7626
    0 -4 16 620.408 98.1099
    0 -4 -16 685.776 96.4803
    0 -4 16 682.288 95.5498
    0 -4 -16 726.626 90.3221
    0 -4 16 668.538 101.578
    0 -4 -16 666.14 96.902
    0 -4 16 530.542 78.1611
    0 -4 -17 853.63 87.72
    0 -4 17 1107.57 105.204
    0 -4 -17 950.756 106.603
    0 -4 -17 856.652 80.0538
    0 -4 -17 913.128 91.2871
    0 -4 17 916.315 92.9627
    0 -4 -17 940.726 84.4004
    0 -4 17 1087.15 107.607
    0 -3 0 12.9822 13.9101
    0 -3 0 7.02616 11.5136
    0 -3 0 15.9678 10.5706
    0 -3 0 31.0077 20.173
    0 -3 0 51.0848 24.0309
    0 -3 0 3.22654 7.88478
    0 -3 0 -0.82383 17.1519
    0 -3 -1 6020.77 189.1
    0 -3 1 6117.47 176.759
    0 -3 -1 5971.27 178.43
    0 -3 1 5946.5 175.37
    0 -3 1 5984.15 181.217
    0 -3 -1 6028.02 127.44
    0 -3 1 6171.55 190.549
    0 -3 -1 5927.94 178.866
    0 -3 1 6077.12 186.169
    0 -3 1 5891.86 195.938
    0 -3 -1 5977.31 188.177
    0 -3 -1 6051.69 178.167
    0 -3 1 6089.44 177.255
    0 -3 -2 51348 546.049
    0 -3 -2 54015.8 732.428
    0 -3 -2 53304.9 679.031
    0 -3 -2 53401.8 712.717
    0 -3 2 53911.1 663.697
    0 -3 2 53820.6 701.97
    0 -3 2 54044.3 648.673
    0 -3 2 53662.8 676.233
    0 -3 2 52994 706.504
    0 -3 -2 52739.3 570.504
    0 -3 -2 54334.2 674.294
    0 -3 -2 53970.3 569.381
    0 -3 2 54474.4 733.486
    0 -3 2 55026.3 742.522
    0 -3 -2 54650.1 694.172
    0 -3 -2 54080.8 678.902
    0 -3 -2 55097.9 586.086
    0 -3 2 53213.1 663.602
    0 -3 3 6301.34 178.212
    0 -3 -3 6284.96 209.866
    0 -3 3 6068.1 202.553
    0 -3 -3 6097.33 188.763
    0 -3 -3 6303.18 217.008
    0 -3 3 6226.51 179.264
    0 -3 3 6442.51 212.517
    0 -3 -3 6098 170.362
    0 -3 -3 6285.35 182.95
    0 -3 -3 6291.34 168.951
    0 -3 -3 6410.17 189.429
    0 -3 3 6459.63 223.693
    0 -3 3 6317.15 217.051
    0 -3 -3 6215.27 132.998
    0 -3 -3 6020.35 186.835
    0 -3 3 6264.53 179.618
    0 -3 -4 133566 1680.23
    0 -3 4 137410 1747.68
    0 -3 -4 135011 1740.32
    0 -3 -4 134790 1767.48
    0 -3 4 135319 1734.79
    0 -3 -4 132411 1687.98
    0 -3 -4 136111 1654.5
    0 -3 4 131798 1745.44
    0 -3 -4 130816 1684.99
    0 -3 4 130149 1625.25
    0 -3 4 140041 1778.98
    0 -3 4 141147 1799.9
    0 -3 -4 131587 1679.78
    0 -3 4 143174 1689.63
    0 -3 4 137136 1641.46
    0 -3 -4 142021 1523.41
    0 -3 -5 5051.9 181.524
    0 -3 -5 5200.82 205.625
    0 -3 5 5554.75 217.847
    0 -3 5 5125.95 209.98
    0 -3 -5 5347.34 221.95
    0 -3 -5 4950.35 199.053
    0 -3 5 5112.75 154.295
    0 -3 5 5178.57 217.956
    0 -3 -5 5027.86 201.129
    0 -3 5 5040.44 220.84
    0 -3 5 5341.32 232.767
    0 -3 -5 5302.25 188.973
    0 -3 5 5242.03 183.688
    0 -3 6 1888.01 135.184
    0 -3 -6 1709.67 120.303
    0 -3 6 2027.92 139.811
    0 -3 -6 1762.72 107.798
    0 -3 -6 1714.3 131.986
    0 -3 -6 1708.2 127.602
    0 -3 6 1806.08 88.1883
    0 -3 6 1944.13 143.303
    0 -3 -6 1632.77 123.975
    0 -3 6 1738.49 138.175
    0 -3 6 1965.74 151.265
    0 -3 -6 1820.89 115.11
    0 -3 6 1867.63 110.559
    0 -3 -7 2629.53 175.351
    0 -3 7 2772.25 176.463
    0 -3 7 2521.59 167.942
    0 -3 -7 2422.08 128.81
    0 -3 -7 2474.94 150.165
    0 -3 7 2434.74 174.739
    0 -3 -7 2445.64 168.853
    0 -3 7 2585.53 108.243
    0 -3 -7 2367.79 165.91
    0 -3 7 2648.09 188.675
    0 -3 7 2389 172.828
    0 -3 -7 2230.19 136.408
    0 -3 7 2746.82 140.656
    0 -3 -8 6771.91 260.23
    0 -3 8 6328.27 294.031
    0 -3 -8 6696.04 300.92
    0 -3 8 6300.06 287.118
    0 -3 -8 6147.7 297.744
    0 -3 8 6348.83 309.168
    0 -3 -8 6245.77 299.934
    0 -3 8 6906 191.989
    0 -3 8 6328.19 307.085
    0 -3 8 7040.5 336.009
    0 -3 -8 6511.12 249.086
    0 -3 8 6671.46 234.273
    0 -3 9 5503.3 284.215
    0 -3 9 5520.57 290.449
    0 -3 -9 5293.26 283.362
    0 -3 -9 5089.75 292.474
    0 -3 -9 4883.61 285.052
    0 -3 9 5243.91 294.387
    0 -3 9 5958.96 182.084
    0 -3 9 5276.44 305.518
    0 -3 9 5197.25 294.422
    0 -3 9 5325.92 217.205
    0 -3 -10 3323.71 232.447
    0 -3 10 3247.26 232.656
    0 -3 10 3193.15 227.983
    0 -3 10 3169.16 247.742
    0 -3 -10 2915.48 235.954
    0 -3 10 3268.6 243.963
    0 -3 10 2963.57 237.334
    0 -3 -10 2839.69 233.616
    0 -3 10 3667.5 262.601
    0 -3 -10 3370.47 174.428
    0 -3 10 3187.93 248.552
    0 -3 10 3189.33 248.184
    0 -3 -10 3356.76 226.016
    0 -3 10 3091.92 236.782
    0 -3 -10 3614.64 218.711
    0 -3 10 3527.35 248.174
    0 -3 -10 3244.58 223.765
    0 -3 -10 3493.18 181.779
    0 -3 10 2923.97 162.911
    0 -3 -10 3051.96 230.507
    0 -3 11 6679.83 380.205
    0 -3 11 6789.43 362.584
    0 -3 -11 6137.79 319.454
    0 -3 11 6590.99 346.183
    0 -3 -11 6372.71 339.309
    0 -3 11 6907.74 372.612
    0 -3 -11 6459.63 376.478
    0 -3 11 6906.78 374.952
    0 -3 -11 6356.82 370.604
    0 -3 -11 6767.68 262.567
    0 -3 11 6884.08 383.353
    0 -3 11 7265.58 387.329
    0 -3 11 6894.98 386.504
    0 -3 -11 6847.92 344.587
    0 -3 -11 6962.43 319.632
    0 -3 11 6385.43 354.142
    0 -3 11 7015.62 366.205
    0 -3 -11 6694.69 360.752
    0 -3 -11 6531.71 333.733
    0 -3 -11 7099.95 281.223
    0 -3 12 4913.44 324.493
    0 -3 12 5515.36 353.843
    0 -3 -12 4622.31 276.723
    0 -3 -12 5007.49 341.516
    0 -3 -12 5024.42 346.558
    0 -3 12 5655.28 344.544
    0 -3 -12 4888.06 336.922
    0 -3 -12 5231.69 314.567
    0 -3 12 5006.66 335.729
    0 -3 -12 5397.85 242.192
    0 -3 12 5311.63 338.417
    0 -3 -12 5259.32 290.592
    0 -3 12 4932.67 315.275
    0 -3 -12 5059.52 323.765
    0 -3 -12 5254.04 254.056
    0 -3 -12 4710.32 290.922
    0 -3 -13 9602.29 508.318
    0 -3 13 9877.53 483.125
    0 -3 -13 9131.41 469.77
    0 -3 13 9951.22 465.84
    0 -3 13 9782.66 472.247
    0 -3 -13 9560.56 442.956
    0 -3 13 10112.5 484.317
    0 -3 -13 9552.16 400.906
    0 -3 -13 9987.49 469.028
    0 -3 13 10381.7 463.604
    0 -3 -13 9216.99 413.592
    0 -3 14 4260.35 313.648
    0 -3 -14 4436.1 334.579
    0 -3 14 4412.77 298.29
    0 -3 -14 3934.96 300.909
    0 -3 14 4077.48 301.371
    0 -3 -14 4190.84 259.303
    0 -3 14 4631.34 314.867
    0 -3 -14 4482.98 298.171
    0 -3 14 4230.41 282.6
    0 -3 -14 4310.62 301.889
    0 -3 -14 4402.3 276.225
    0 -3 15 510.628 101.135
    0 -3 -15 450.326 110.749
    0 -3 -15 585.749 98.8767
    0 -3 15 424.433 88.4956
    0 -3 -15 502.663 106.855
    0 -3 -15 527.145 105.263
    0 -3 15 494.948 101.097
    0 -3 15 547.806 106.548
    0 -3 -15 570.056 94.0853
    0 -3 15 591.888 101.982
    0 -3 -15 403.243 90.7524
    0 -3 -16 873.369 105.239
    0 -3 -16 998.724 142.092
    0 -3 16 1036.4 135.306
    0 -3 -16 650.569 104.056
    0 -3 16 905.429 114.635
    0 -3 -16 916.521 123.484
    0 -3 16 1019.04 128.086
    0 -3 -16 944.623 110.33
    0 -3 16 848.064 118.228
    0 -3 -16 930.519 119.847
    0 -3 16 997.094 111.847
    0 -3 -16 891.257 123.303
    0 -3 -17 437.42 62.7007
    0 -3 17 477.754 79.9328
    0 -3 -17 368.7 78.1322
    0 -3 -17 378.845 69.5938
    0 -3 -17 406.025 71.073
    0 -3 17 335.621 58.9649
    0 -3 17 422.528 71.3212
    0 -3 17 392.994 68.3412
    0 -3 17 436.358 73.4756
    0 -3 -17 376.407 61.0403
    0 -3 -17 309.418 65.0382
    0 -3 -17 346.394 67.4549
    0 -2 0 633675 6986.43
    0 -2 0 632051 6971.14
    0 -2 0 630571 6920.3
    0 -2 0 617953 6979.55
    0 -2 0 647259 6979.12
    0 -2 0 655218 6947.14
    0 -2 1 179075 1980.01
    0 -2 -1 173575 1877.67
    0 -2 -1 170848 1879.98
    0 -2 -1 170829 1968.11
    0 -2 1 164674 1975.08
    0 -2 1 166385 1965.38
    0 -2 1 176246 1947.49
    0 -2 1 168065 1957.41
    0 -2 -1 169876 1995.46
    0 -2 1 171840 1954.02
    0 -2 -1 167619 1981.74
    0 -2 -1 170668 1963.32
    0 -2 -1 179268 1912.86
    0 -2 1 175506 1965.06
    0 -2 -1 176074 1965.44
    0 -2 2 16988.6 257.675
    0 -2 2 16613.9 279.615
    0 -2 -2 17024.7 262.01
    0 -2 2 17125.6 237.099
    0 -2 -2 16766.4 289.293
    0 -2 2 17012.4 252.301
    0 -2 -2 16850.8 285.878
    0 -2 -2 16798 259.42
    0 -2 -2 16850.6 199.055
    0 -2 2 17205 255.638
    0 -2 -3 24783.7 379.039
    0 -2 -3 24910.2 410.556
    0 -2 -3 24378.1 416.273
    0 -2 3 24868.9 412.899
    0 -2 3 24574.1 359.01
    0 -2 3 24926.5 419.661
    0 -2 -3 23930 297.901
    0 -2 -3 24713.6 377.612
    0 -2 3 25190.8 365.556
    0 -2 -4 16469 305.936
    0 -2 -4 16668.2 339.09
    0 -2 4 16807.3 341.195
    0 -2 -4 16718.6 351.32
    0 -2 4 17794.8 363.439
    0 -2 4 16624.9 278.128
    0 -2 4 16645.6 352.242
    0 -2 4 16892.6 329.365
    0 -2 4 17921 322.647
    0 -2 -4 16912.9 313.368
    0 -2 -4 16915.8 369.931
    0 -2 -4 15988.4 224.993
    0 -2 4 17801.2 369.702
    0 -2 -5 38068.7 613.077
    0 -2 5 40675.5 663.622
    0 -2 5 38172.2 627.643
    0 -2 -5 38753.2 643.536
    0 -2 -5 37414.9 564.68
    0 -2 5 36780.8 518.948
    0 -2 5 38390.5 620.257
    0 -2 5 38771.9 647.611
    0 -2 5 39520.2 580.082
    0 -2 -5 36988.2 577.919
    0 -2 -5 39005.7 672.421
    0 -2 5 40632 671.349
    0 -2 -5 37473.9 456.191
    0 -2 -6 44068.8 659.809
    0 -2 -6 44427.8 710.124
    0 -2 6 45519.7 749.571
    0 -2 6 48210.8 789.152
    0 -2 -6 43217.2 753.797
    0 -2 6 46309.3 614.588
    0 -2 6 46985.6 783.327
    0 -2 6 45084.9 748.22
    0 -2 -6 46419.1 800.288
    0 -2 -6 44559.7 687.496
    0 -2 6 47841.7 801.027
    0 -2 6 46085.6 677.314
    0 -2 7 1683.07 129.284
    0 -2 -7 1627.5 106.398
    0 -2 -7 1586.66 120.851
    0 -2 -7 1441.93 86.2415
    0 -2 7 1502.02 115.471
    0 -2 -7 1500.36 131.143
    0 -2 7 1743.19 79.3871
    0 -2 7 1386.36 118.156
    0 -2 7 1427.85 114.27
    0 -2 7 1434.92 90.2202
    0 -2 -7 1480.45 126.573
    0 -2 7 1492.48 124.378
    0 -2 -7 1392.42 97.1031
    0 -2 -8 40801.6 779.2
    0 -2 8 40917.2 802.787
    0 -2 -8 39837.7 688.083
    0 -2 8 40999.1 767.722
    0 -2 8 42759.5 598.798
    0 -2 -8 39643.7 843.667
    0 -2 -8 38390.5 834.727
    0 -2 8 41548 788.65
    0 -2 8 42389.3 807.429
    0 -2 -8 40787.3 827.576
    0 -2 8 40776.7 813.816
    0 -2 -8 39656.1 688.665
    0 -2 8 39436.1 649.046
    0 -2 9 13254.4 436.986
    0 -2 -9 12531.2 405.706
    0 -2 9 13258 411.16
    0 -2 -9 11703 450.386
    0 -2 -9 12314 459.135
    0 -2 9 13110.6 423.42
    0 -2 9 13231.7 430.022
    0 -2 -9 13297 453.352
    0 -2 9 13412.1 446.917
    0 -2 9 11997.6 312.933
    0 -2 10 1047.68 130.621
    0 -2 -10 834.45 106.873
    0 -2 10 951.532 132.282
    0 -2 10 1040.82 117.241
    0 -2 -10 898.808 128.485
    0 -2 -10 707.097 116.149
    0 -2 10 976.992 127.397
    0 -2 -10 1051.33 115.128
    0 -2 10 987.012 123.972
    0 -2 10 817.921 113.438
    0 -2 10 884.541 113.775
    0 -2 10 1107.69 132.465
    0 -2 -10 1042.89 124.366
    0 -2 -10 1007.12 119.784
    0 -2 10 903.105 124.884
    0 -2 -10 849 117.943
    0 -2 -10 957.678 94.3593
    0 -2 -10 954.936 128.105
    0 -2 10 871.104 80.3496
    0 -2 11 3246.27 249.168
    0 -2 -11 2832.13 207.903
    0 -2 11 2816.75 223.218
    0 -2 11 2866.88 210.601
    0 -2 -11 3152.7 258.249
    0 -2 -11 2871.98 248.31
    0 -2 11 3048.63 229.664
    0 -2 11 2905.31 221.117
    0 -2 -11 3527.17 243.794
    0 -2 -11 3259.27 211.57
    0 -2 11 2960.74 227.889
    0 -2 11 3161.46 228.5
    0 -2 -11 2931.17 169.812
    0 -2 11 2999.91 235.692
    0 -2 -11 3137.13 242.316
    0 -2 -11 3135.13 185.538
    0 -2 11 3282.96 235.534
    0 -2 -11 2945.95 212.995
    0 -2 11 3195.33 242.046
    0 -2 -11 3044.34 213.289
    0 -2 -11 2985.17 237.749
    0 -2 12 7772.78 396.525
    0 -2 12 8083.71 415.166
    0 -2 12 7714.49 369.841
    0 -2 -12 7357.24 423.565
    0 -2 12 8139.95 396.325
    0 -2 12 8042.6 331.695
    0 -2 -12 7445 427.047
    0 -2 12 8052.81 409.93
    0 -2 12 8588.86 414.492
    0 -2 -12 8436.51 402.98
    0 -2 -12 8429.66 364.643
    0 -2 12 8086.1 393.569
    0 -2 12 8365.66 415.202
    0 -2 -12 7989.25 413.506
    0 -2 12 8016.78 387.548
    0 -2 -12 7593.41 362.398
    0 -2 -12 8460.85 377.601
    0 -2 13 4962.25 336.035
    0 -2 -13 4338.57 337.604
    0 -2 -13 4460.32 333.536
    0 -2 13 4751.29 306.712
    0 -2 -13 4835.64 282.431
    0 -2 -13 4504.23 303.353
    0 -2 13 5222.43 327.232
    0 -2 13 4812.76 323.215
    0 -2 -13 4894.51 290.272
    0 -2 13 4750.01 297.263
    0 -2 -13 4412.42 282.578
    0 -2 -13 4802.18 329.369
    0 -2 -14 780.055 145.98
    0 -2 14 625.688 127.917
    0 -2 -14 573.101 100.572
    0 -2 14 567.88 110.767
    0 -2 -14 781.522 140.891
    0 -2 -14 602.149 110.399
    0 -2 14 599.84 118.917
    0 -2 -14 611.077 103.966
    0 -2 14 786.808 132.559
    0 -2 14 497.798 93.0898
    0 -2 -14 528.597 93.6473
    0 -2 -14 598.077 115.771
    0 -2 -15 6034.05 382.189
    0 -2 15 6340.5 366.977
    0 -2 -15 6135.78 380.241
    0 -2 15 6329.07 342.112
    0 -2 -15 6792.87 367.251
    0 -2 -15 6777.82 327.707
    0 -2 15 5931.82 349.295
    0 -2 15 6224.27 345.201
    0 -2 -15 6478.61 374.34
    0 -2 15 6350.94 323.516
    0 -2 -15 6219.2 310.992
    0 -2 -15 6147.82 317.047
    0 -2 -16 1093.5 150.808
    0 -2 16 860.828 125.193
    0 -2 -16 855.285 128.697
    0 -2 16 952.993 123.453
    0 -2 -16 1070.07 121.151
    0 -2 16 957.586 125.799
    0 -2 -16 982.003 129.918
    0 -2 16 1106.41 142.837
    0 -2 -16 1108.2 121.915
    0 -2 16 1070.81 119.017
    0 -2 -16 1013 136.819
    0 -2 -17 3537.9 233.822
    0 -2 17 3748.56 234.638
    0 -2 -17 3240.1 220.068
    0 -2 -17 3627.87 228.673
    0 -2 17 3189.29 190.201
    0 -2 17 3108.89 194.465
    0 -2 -17 3398.3 216.307
    0 -2 17 3383.56 217.573
    0 -2 -17 3327.81 220.564
    0 -2 -18 845.818 85.4736
    0 -2 18 901.353 92.0072
    0 -2 -18 901.346 91.5322
    0 -2 -18 870.711 91.3918
    0 -1 0 9.89535 6.80038
    0 -1 0 11.2593 4.66374
    0 -1 0 0.82558 5.34906
    0 -1 0 7.82106 5.69507
    0 -1 0 16.4447 6.95406
    0 -1 0 -0.0923 3.76973
    0 -1 -1 54018.4 634.087
    0 -1 1 54808.3 633.339
    0 -1 1 52369.7 638.083
    0 -1 -1 54336.2 645.787
    0 -1 -1 54341.6 646.745
    0 -1 1 53801.1 626.897
    0 -1 1 53910.3 618.109
    0 -1 -1 53126 628.187
    0 -1 1 54125.2 629.899
    0 -1 -1 53661.1 627.274
    0 -1 -1 53183.6 595.118
    0 -1 -2 54385.8 558.333
    0 -1 -2 52029.3 554.496
    0 -1 -2 53574.7 524.944
    0 -1 2 50456.7 512.717
    0 -1 2 53706.1 538.322
    0 -1 2 54854 556.935
    0 -1 -2 53708.6 570.543
    0 -1 2 55000.1 523.452
    0 -1 -3 853037 8057.35
    0 -1 3 749557 8083.39
    0 -1 -3 786820 8007.89
    0 -1 -3 734004 8048.52
    0 -1 3 853828 8066.82
    0 -1 -3 857159 8094.27
    0 -1 3 969054 8056.42
    0 -1 4 189254 2151.13
    0 -1 -4 187788 2133.49
    0 -1 -4 184220 2151.61
    0 -1 4 211543 2216.21
    0 -1 -4 188876 2091.88
    0 -1 -4 185334 2190.1
    0 -1 4 171133 2061.96
    0 -1 4 192286 2157.24
    0 -1 4 190753 2169.85
    0 -1 4 198962 2118.08
    0 -1 -4 183890 2181.92
    0 -1 5 80258.7 1034.17
    0 -1 -5 79367.6 961.957
    0 -1 5 81845.3 1083.06
    0 -1 -5 78773.2 1036.08
    0 -1 -5 79687.9 1001.36
    0 -1 -5 78983.8 1086.11
    0 -1 5 79586 941.374
    0 -1 -5 77511 916.241
    0 -1 5 79596.3 1061.94
    0 -1 5 78066.4 1037.71
    0 -1 5 80885.9 981.937
    0 -1 -5 80056.8 1073.16
    0 -1 5 77936.8 1049.08
    0 -1 -6 57718.9 746.964
    0 -1 -6 56537.1 831.319
    0 -1 -6 55653.1 781.01
    0 -1 6 59250.6 835.964
    0 -1 6 59467.2 885.26
    0 -1 -6 56246.5 885.019
    0 -1 6 59029.9 727.379
    0 -1 -6 56225.4 704.337
    0 -1 6 56753.3 832.203
    0 -1 6 56759.6 863.033
    0 -1 6 57308.1 760.726
    0 -1 -6 57820.6 870.121
    0 -1 6 56171.6 842.49
    0 -1 7 111447 1517.29
    0 -1 7 108784 1452.61
    0 -1 -7 111091 1384.74
    0 -1 -7 107751 1337.71
    0 -1 7 109549 1320.5
    0 -1 7 108706 1500.55
    0 -1 -7 111947 1302.77
    0 -1 7 110459 1462.7
    0 -1 7 110609 1478.54
    0 -1 -7 110004 1510.32
    0 -1 7 110505 1357.86
    0 -1 8 2926.68 175.807
    0 -1 8 2921.83 156.894
    0 -1 -8 2860.2 156.968
    0 -1 -8 3012.22 202.205
    0 -1 8 2774.69 154.302
    0 -1 8 2975.29 172.207
    0 -1 -8 2978.55 174.714
    0 -1 8 2930.32 164.378
    0 -1 8 2857.85 120.704
    0 -1 9 198.043 52.3038
    0 -1 9 176.134 39.6426
    0 -1 -9 273.621 54.9004
    0 -1 -9 115.456 45.9311
    0 -1 -9 115.691 42.121
    0 -1 9 148.966 40.6911
    0 -1 9 103.683 40.7576
    0 -1 9 157.501 41.1707
    0 -1 -9 133.038 43.9972
    0 -1 -10 9525.36 341.989
    0 -1 10 9471.15 341.625
    0 -1 10 9442.01 377.935
    0 -1 -10 9282.33 422.8
    0 -1 10 9865.99 323.501
    0 -1 -10 8668.17 410.254
    0 -1 10 9553.34 350.144
    0 -1 10 9565.5 371.731
    0 -1 -10 9873.55 380.697
    0 -1 10 10084.9 372.055
    0 -1 11 8672.66 349.459
    0 -1 11 8791.14 391.057
    0 -1 11 8935.64 401.877
    0 -1 -11 8820.46 348.398
    0 -1 11 9375.07 346.298
    0 -1 11 8704.95 366.42
    0 -1 -11 8735.87 436.892
    0 -1 -11 8589.98 435.238
    0 -1 11 9092.95 388.62
    0 -1 -11 10431 423.606
    0 -1 11 8701.22 359.373
    0 -1 -11 9905.03 415.868
    0 -1 11 9071.28 395.201
    0 -1 -11 9325.95 365.857
    0 -1 -11 8723.73 366.601
    0 -1 -11 9403.47 425.458
    0 -1 -11 9021.6 392.957
    0 -1 11 8611.45 385.304
    0 -1 -11 9561.38 389.238
    0 -1 11 9325.35 383.335
    0 -1 12 8938.23 414.56
    0 -1 12 9605.92 442.068
    0 -1 12 9265.47 387.13
    0 -1 -12 9626.3 486.794
    0 -1 12 10044.9 387.696
    0 -1 -12 9104.89 474.729
    0 -1 12 9313.53 403.49
    0 -1 12 9580.93 429.591
    0 -1 -12 10010 400.768
    0 -1 -12 9692.05 437.947
    0 -1 12 9492.82 423.759
    0 -1 12 9888.59 410.274
    0 -1 -12 10265.3 441.938
    0 -1 -12 10082.4 465.059
    0 -1 -12 9708.25 432.61
    0 -1 12 9799.54 432.65
    0 -1 -12 9802.2 418.48
    0 -1 -12 9718.3 405.93
    0 -1 12 10153.6 430.165
    0 -1 13 6020.26 358.625
    0 -1 -13 5730.51 379.478
    0 -1 13 5797.99 326.351
    0 -1 -13 5848.85 387.05
    0 -1 13 5906.17 350.089
    0 -1 -13 6344.64 328.103
    0 -1 -13 6204.33 362.58
    0 -1 13 6209.81 343.59
    0 -1 -13 5978.53 342.301
    0 -1 -13 5946.06 365.457
    0 -1 13 6291.64 351.648
    0 -1 -13 5844.75 320.852
    0 -1 13 6274.87 328.589
    0 -1 -13 5729.11 328.73
    0 -1 -14 4929.32 352.941
    0 -1 14 5150.67 333.653
    0 -1 -14 4869 354.781
    0 -1 14 4887.91 304.335
    0 -1 -14 5088.84 295.894
    0 -1 -14 5091.82 314.276
    0 -1 -14 5085.22 332.605
    0 -1 14 4674.34 302.8
    0 -1 14 4891.65 322.06
    0 -1 -14 5235.67 304.623
    0 -1 -14 5004.39 306.682
    0 -1 14 5568.23 330.812
    0 -1 -14 5275.85 351.304
    0 -1 14 4860.64 286.742
    0 -1 -15 2299.32 234.904
    0 -1 15 2213.63 216.903
    0 -1 15 2328.03 204.949
    0 -1 -15 1990.91 222.473
    0 -1 15 2345.09 208.296
    0 -1 -15 2100.99 180.791
    0 -1 15 2211.31 210.456
    0 -1 -15 2255.46 218.992
    0 -1 -15 2482.3 198.666
    0 -1 -15 2246.73 198.243
    0 -1 15 2197.17 200.578
    0 -1 -15 2220.87 223.215
    0 -1 -16 6126.02 350.401
    0 -1 16 6582.38 351.946
    0 -1 16 6758.68 329.954
    0 -1 -16 6241.18 368.987
    0 -1 -16 6819.74 359.042
    0 -1 -16 7294.77 322.05
    0 -1 16 6755.78 352.439
    0 -1 16 6611.68 325.838
    0 -1 -16 6863.18 367.578
    0 -1 16 7263.26 332.786
    0 -1 -16 6324.99 309.883
    0 -1 17 919.514 120.386
    0 -1 -17 899.422 119.269
    0 -1 17 914.761 105.932
    0 -1 -17 1002.42 129.811
    0 -1 -17 915.175 124.685
    0 -1 17 937.774 106.927
    0 -1 -17 880.973 117.156
    0 -1 17 930.968 115.652
    0 -1 -17 814.435 116.527
    0 -1 -17 538.162 76.7321
    0 -1 18 1583.96 125.595
    0 -1 -18 1398.15 114.777
    0 -1 -18 1373.23 123.876
    0 -1 -18 1332.62 121.788
    0 -1 18 1499.02 131.259
    0 -1 18 1585.7 124.465
    0 -1 -18 1491.08 124.287
    0 -1 -18 1433.45 124.827
    0 0 -2 194661 2543.89
    0 0 2 265822 2598.99
    0 0 2 252032 2564.4
    0 0 -2 250455 2541.93
    0 0 -2 250845 2599.92
    0 0 2 201825 2537.07
    0 0 2 265860 2608.04
    0 0 -2 251350 2540.91
    0 0 -2 222288 2563.41
    0 0 2 254104 2546.89
    0 0 3 2414.39 74.6531
    0 0 3 2546.87 89.6539
    0 0 -3 2374.8 62.0878
    0 0 -3 2518.68 72.51
    0 0 -3 2478.45 92.1379
    0 0 3 2718.06 67.4581
    0 0 -3 2404.87 61.3791
    0 0 3 2233.73 88.9112
    0 0 -3 2430.93 79.4198
    0 0 3 2357.92 62.7836
    0 0 -4 850982 8899.43
    0 0 4 874591 9004.46
    0 0 4 846523 8942.67
    0 0 -4 801602 9007.07
    0 0 -4 912499 8904.92
    0 0 4 898098 9028.2
    0 0 4 874033 8902.57
    0 0 -4 804580 8957.06
    0 0 5 36511.8 580.452
    0 0 -5 37052.9 527.071
    0 0 -5 36046.8 487.755
    0 0 -5 37623.2 601.185
    0 0 -5 37159 492.557
    0 0 5 36232.1 594.941
    0 0 5 36599.3 487.612
    0 0 5 38275.3 533.667
    0 0 -5 37332.2 556.459
    0 0 -6 7690.6 170.798
    0 0 6 8595.92 214.559
    0 0 -6 8416.84 207.697
    0 0 6 8166.27 241.255
    0 0 -6 8048.5 250.18
    0 0 6 8224.49 250.935
    0 0 -6 7921.69 176.54
    0 0 -6 8217.39 225.695
    0 0 6 7718.22 169.373
    0 0 6 8146.92 206.207
    0 0 7 337.685 46.0104
    0 0 7 279.408 48.5937
    0 0 -7 261.779 28.257
    0 0 -7 309.649 43.5449
    0 0 -7 336.831 60.3908
    0 0 7 488.204 65.5597
    0 0 -7 331.849 36.1096
    0 0 7 309.52 42.6053
    0 0 -7 277.318 46.0144
    0 0 8 22504.7 515.74
    0 0 -8 21843.5 449.161
    0 0 8 23415.9 466.547
    0 0 -8 23024.2 599.165
    0 0 -8 21999.1 535.33
    0 0 8 22935.8 471.081
    0 0 -8 23280.7 400.231
    0 0 8 22400.3 525.334
    0 0 -8 22314.2 490.138
    0 0 8 23177.6 467.117
    0 0 9 731.475 78.6539
    0 0 9 716.246 92.9256
    0 0 -9 653.216 73.4883
    0 0 -9 587.847 87.4758
    0 0 -9 693.751 106.066
    0 0 9 801.771 87.9595
    0 0 -9 576.187 98.2296
    0 0 9 925.551 106.712
    0 0 -9 638.409 79.935
    0 0 9 687.43 78.2142
    0 0 10 44789.8 820.332
    0 0 10 44222.9 902.603
    0 0 -10 44260.3 1015.36
    0 0 -10 45629.9 1028.65
    0 0 10 45756.9 856.678
    0 0 10 45096.2 914.195
    0 0 10 44591.5 820.804
    0 0 -10 45386.3 879.522
    0 0 10 44577.8 841.062
    0 0 11 854.672 122.8
    0 0 -11 814.722 112.472
    0 0 11 843.907 114.603
    0 0 11 889.946 101.006
    0 0 -11 965.135 144.712
    0 0 11 902.048 109.393
    0 0 11 834.05 104.723
    0 0 -11 966.858 147.858
    0 0 11 790.274 114.725
    0 0 -11 889.997 125.472
    0 0 -11 1164.74 144.435
    0 0 -11 1067.59 123.319
    0 0 11 813.675 99.665
    0 0 11 886.521 112.445
    0 0 11 861.526 121.909
    0 0 11 976.6 115.417
    0 0 -11 883.886 113.907
    0 0 -11 829.405 115.048
    0 0 -11 929.073 133.053
    0 0 12 5536.2 315.183
    0 0 -12 4526.78 319.031
    0 0 12 4764.4 297.08
    0 0 12 5236.82 290.582
    0 0 -12 5359.22 361.117
    0 0 -12 4819.72 340.976
    0 0 12 4996.06 276.072
    0 0 -12 5332.4 292.475
    0 0 -12 5651.1 334.059
    0 0 -12 4891.43 312.869
    0 0 12 5069.5 304.263
    0 0 12 4958.21 271.103
    0 0 12 5101.72 302.642
    0 0 -12 4940.6 284.095
    0 0 -12 5274.79 335.466
    0 0 12 4777.73 274.06
    0 0 -12 4957.61 289.439
    0 0 12 5243.14 309.581
    0 0 -12 5477.76 316.122
    0 0 13 6209.78 354.511
    0 0 -13 5845.02 372.28
    0 0 13 5355.91 302.439
    0 0 13 5775.96 333.974
    0 0 -13 5819.73 349.844
    0 0 -13 5950.46 358.162
    0 0 -13 6209.99 329.559
    0 0 13 5815.46 339.782
    0 0 -13 6413.11 334.561
    0 0 -13 5791.83 365.35
    0 0 -13 6295.85 352.735
    0 0 -14 10801.9 516.153
    0 0 14 12333.9 517.716
    0 0 -14 12223.1 570.634
    0 0 14 11675.8 463.718
    0 0 -14 12199.6 530.89
    0 0 14 11874 468.377
    0 0 14 11788.8 495.637
    0 0 -14 12932.7 485.691
    0 0 -14 11791.9 502.979
    0 0 14 11695.2 490.142
    0 0 -14 12348.1 509.339
    0 0 -14 11459.2 529.295
    0 0 -15 4383.06 310.96
    0 0 15 4662.68 307.537
    0 0 -15 5092.51 357.034
    0 0 15 4696.09 285.65
    0 0 -15 5028.58 312.17
    0 0 15 4503.05 277.088
    0 0 -15 4922.46 324.939
    0 0 -15 5349.96 296.526
    0 0 15 4856.93 309.93
    0 0 15 5043.96 311.576
    0 0 -15 5139.83 313.03
    0 0 -15 4891.24 333.812
    0 0 16 6486.67 345.708
    0 0 -16 6209.93 338.943
    0 0 -16 6268.32 372.152
    0 0 16 5954.68 306.628
    0 0 -16 6170.09 343.022
    0 0 -16 5976.44 313.225
    0 0 16 5731.2 294.946
    0 0 16 6211.27 334.885
    0 0 16 6111.37 317.426
    0 0 -16 6204.33 321.876
    0 0 -16 6001 349.424
    0 0 -17 1541.75 142.566
    0 0 -17 1561.56 150.708
    0 0 17 1830.34 162.418
    0 0 -17 1865.3 175.472
    0 0 17 1636.67 142.487
    0 0 -17 1580.28 166.13
    0 0 17 1626.78 156.151
    0 0 17 1741.05 139.211
    0 0 -17 1624.68 157.086
    0 0 -17 1448.61 152.774
    0 0 -17 1411.66 131.943
    0 0 17 1705.65 143.793
    0 0 -18 242.82 48.1897
    0 0 18 312.655 59.775
    0 0 -18 243.897 56.6721
    0 0 -18 186.588 45.4584
    0 0 18 248.827 59.1566
    0 0 18 290.427 47.9081
    0 0 18 259.689 55.2645
    0 0 -18 236.245 52.1235
    0 0 -18 173.509 41.0944
    0 1 0 7.31737 6.57247
    0 1 0 29.2171 7.46427
    0 1 0 1.98893 4.75825
    0 1 0 31.2428 9.06175
    0 1 -1 53075.6 635.001
    0 1 1 54421.3 640.569
    0 1 1 54192.1 657.234
    0 1 1 54961.4 653.916
    0 1 2 53135 651.561
    0 1 2 54975.5 640.45
    0 1 -2 53651.9 638.258
    0 1 2 53337.7 674.874
    0 1 -2 51587.7 662.129
    0 1 2 53973.6 690.873
    0 1 -2 54121.5 652.986
    0 1 -2 54128.3 639.375
    0 1 3 718998 7791.29
    0 1 3 723051 7798.24
    0 1 -3 743603 7835.45
    0 1 4 185494 2120.48
    0 1 4 184481 2065.92
    0 1 -4 183248 2051.17
    0 1 -4 187043 2090.69
    0 1 -4 189739 2079.45
    0 1 5 79422.8 960.55
    0 1 5 79182.6 1022.43
    0 1 -5 75339.8 938.458
    0 1 -5 77477.8 883.427
    0 1 -5 79337.2 1050.72
    0 1 5 75928 1030.59
    0 1 5 78486.9 1074.51
    0 1 -5 76795.5 971.475
    0 1 5 79734.8 960.812
    0 1 -5 73726.5 967.14
    0 1 6 60375.5 773.485
    0 1 -6 55140.6 671.086
    0 1 -6 56090.7 746.054
    0 1 6 54568.1 828.764
    0 1 -6 56956.5 866.851
    0 1 6 57892.6 849.351
    0 1 6 57342.4 886.509
    0 1 -6 56622.9 770.328
    0 1 6 57512.6 763.009
    0 1 -6 55073.1 779.182
    0 1 7 112925 1412.99
    0 1 7 116216 1407.61
    0 1 7 108637 1493.54
    0 1 -7 111934 1382.79
    0 1 -7 111154 1537.51
    0 1 7 110135 1499.52
    0 1 7 113129 1551.58
    0 1 -7 111276 1399.16
    0 1 -7 110672 1431.91
    0 1 7 115568 1404.39
    0 1 8 3001.8 138.5
    0 1 -8 2894.57 130.799
    0 1 8 3055.49 169.25
    0 1 8 3134.76 140.166
    0 1 8 2981.97 168.968
    0 1 -8 3095.86 179.463
    0 1 -8 3159.31 208.883
    0 1 -8 2922.17 133.363
    0 1 8 2929.56 176.932
    0 1 8 3032.66 139.284
    0 1 -8 2863.57 146.193
    0 1 9 164.656 38.4998
    0 1 9 168.564 48.7072
    0 1 9 89.4818 35.4704
    0 1 -9 208.558 72.375
    0 1 -9 171.471 53.5693
    0 1 -9 121.906 49.1591
    0 1 9 177.664 49.9006
    0 1 -9 163.697 42.9266
    0 1 9 187.898 39.433
    0 1 -10 9564.13 301.271
    0 1 10 9575.3 362.044
    0 1 10 9686.76 308.979
    0 1 -10 8896.42 375.132
    0 1 -10 9111.74 420.806
    0 1 10 9574.66 366.669
    0 1 -10 9179.09 421.785
    0 1 10 9523.6 379.119
    0 1 -10 9459.48 331.851
    0 1 10 9702.94 315.537
    0 1 11 9153.8 382.343
    0 1 11 10047.1 405.184
    0 1 -11 9704.61 460.626
    0 1 11 9222.01 338.617
    0 1 11 9400.65 392.707
    0 1 -11 9320.16 410.388
    0 1 -11 9310.91 451.921
    0 1 -11 9808.24 393.076
    0 1 11 9011.8 395.39
    0 1 11 9731.85 386.464
    0 1 -11 11028.9 469.512
    0 1 -11 10625.9 448.99
    0 1 -11 8461.28 343.685
    0 1 11 9377 341.528
    0 1 -11 9876.11 421.535
    0 1 11 9181.38 398.847
    0 1 -11 8827.13 421.135
    0 1 12 10661.6 441.473
    0 1 -12 9500.26 452.504
    0 1 -12 9817.26 490.793
    0 1 -12 10141.5 498.635
    0 1 12 9424.51 367.783
    0 1 12 9655.15 421.365
    0 1 12 9738.17 431.332
    0 1 -12 10047.2 464.768
    0 1 -12 9995.89 417.675
    0 1 12 9677.64 412.625
    0 1 12 9584.44 365.338
    0 1 -12 10801 478.94
    0 1 -12 10199.1 476.069
    0 1 12 9643.43 428.01
    0 1 -12 9326.77 387.567
    0 1 -12 10297.3 453.695
    0 1 12 9735.83 376.769
    0 1 -13 5459.44 348.53
    0 1 13 5960.74 340.939
    0 1 13 5888.89 302.628
    0 1 -13 5285.27 368.471
    0 1 -13 5704.59 358.871
    0 1 -13 6672.85 346.298
    0 1 -13 6224.11 373.596
    0 1 13 5453.25 320.147
    0 1 13 5213.64 322.849
    0 1 -13 6228.21 363.283
    0 1 -13 5941.96 373.408
    0 1 14 5081.81 317.163
    0 1 -14 5201.25 335.362
    0 1 14 4914.58 284.004
    0 1 -14 4716.93 349.697
    0 1 14 5058.71 313.34
    0 1 -14 5124.7 339.881
    0 1 -14 5086.65 341.957
    0 1 -14 4884.47 325.746
    0 1 -14 5084.74 348.887
    0 1 14 4785.62 310.189
    0 1 -15 2360.68 216.852
    0 1 15 2359.45 211.991
    0 1 -15 1919.96 216.535
    0 1 15 2092.57 182.807
    0 1 -15 2288.24 223.649
    0 1 -15 2312.28 220.747
    0 1 15 2211.83 184.56
    0 1 15 2095.36 196.002
    0 1 15 2235.3 205.949
    0 1 -15 2270.29 227.655
    0 1 -15 2361.22 219.207
    0 1 16 6700.14 336.456
    0 1 -16 6180.56 366.529
    0 1 16 6368.54 307.061
    0 1 -16 6429.8 339.556
    0 1 16 6542.38 334.988
    0 1 -16 6273.16 347.757
    0 1 16 5958.83 286.01
    0 1 -16 6136.72 330.654
    0 1 -16 6731.04 363.936
    0 1 16 6530.06 332.804
    0 1 -17 882.714 107.089
    0 1 17 885.815 108.978
    0 1 17 860.303 101.391
    0 1 -17 1076.18 134.953
    0 1 -17 805.918 119.297
    0 1 17 965.983 117.762
    0 1 -17 947.139 112.477
    0 1 -17 844.167 107.799
    0 1 -17 1084.33 130.364
    0 1 -17 1011.93 117.067
    0 1 17 969.386 113.072
    0 1 18 1607.42 117.683
    0 1 -18 1413.18 122.544
    0 1 18 1497.71 107.337
    0 1 18 1422.61 125.656
    0 1 -18 1514.59 130.343
    0 1 18 1450.95 118.344
    0 1 -18 1367.54 114.139
    0 1 -18 1535.93 123.88
    0 2 0 611728 6936.51
    0 2 0 615564 6906.33
    0 2 0 621159 6960.79
    0 2 -1 166968 1900.47
    0 2 1 166780 1910.29
    0 2 1 177051 1909.99
    0 2 1 176271 1879.71
    0 2 -1 162608 1809.87
    0 2 -1 171379 1922.07
    0 2 -1 159239 1873.63
    0 2 1 171335 1941.37
    0 2 -1 160904 1811.79
    0 2 2 17302.7 306.822
    0 2 -2 17094.2 290.574
    0 2 2 17498.7 333.327
    0 2 -2 17452.8 294.529
    0 2 2 16386 313.651
    0 2 3 24533.2 402.889
    0 2 -3 24551.2 374.062
    0 2 -3 23958.4 399.18
    0 2 3 24556 437.639
    0 2 -3 24302.9 401.912
    0 2 3 24212.4 430.21
    0 2 -3 24712.1 371.377
    0 2 -4 17692.8 292.788
    0 2 4 17290.3 332.051
    0 2 -4 17173.9 339.184
    0 2 4 17598.6 370.593
    0 2 -4 16826.4 327.097
    0 2 4 17195.1 369.487
    0 2 -4 16757.3 292.032
    0 2 4 17065 301.145
    0 2 5 37633.9 596.065
    0 2 5 39355.9 591.525
    0 2 5 35942 528.713
    0 2 -5 38807.7 628.175
    0 2 5 38823.1 662.557
    0 2 5 38059.8 663.776
    0 2 -5 37844.6 596.382
    0 2 5 39870.8 556.628
    0 2 -5 38377.5 548.952
    0 2 6 45364.9 716.837
    0 2 -6 44595.5 624.417
    0 2 6 47228.1 644.603
    0 2 6 45746 708.898
    0 2 6 45602.3 788.754
    0 2 -6 45693.4 753.897
    0 2 6 45190 780.719
    0 2 -6 45254.9 700.252
    0 2 -6 44126.4 652.961
    0 2 6 45423.8 652.516
    0 2 -7 1474.76 82.2446
    0 2 7 1692.32 107.46
    0 2 7 1582.44 88.4499
    0 2 7 1520.37 109.808
    0 2 7 1513.02 128.777
    0 2 -7 1490.35 119.872
    0 2 -7 1459.65 131.874
    0 2 -7 1732.99 108.992
    0 2 7 1406 121.72
    0 2 -7 1332.93 87.8264
    0 2 7 1534.39 91.3258
    0 2 8 42081.6 655.151
    0 2 8 42884.7 767.174
    0 2 -8 40622.7 633.753
    0 2 8 41024.3 705.588
    0 2 -8 40243.5 789.304
    0 2 -8 39761.1 850.374
    0 2 -8 39653.6 844.203
    0 2 8 42546.3 831.181
    0 2 -8 39790.1 695.277
    0 2 8 40403.7 803.718
    0 2 8 42676.2 667.535
    0 2 -8 39649.2 674.954
    0 2 9 13620.3 410.349
    0 2 9 13966.8 337.796
    0 2 -9 12987.4 319.899
    0 2 9 13510 450.598
    0 2 -9 12503.9 463.63
    0 2 -9 12600.5 466.314
    0 2 -9 12927.6 428.349
    0 2 -9 12795.7 350.266
    0 2 9 12527.4 428.198
    0 2 9 13115.1 338.064
    0 2 -9 12972.2 355.464
    0 2 10 830.556 117.479
    0 2 -10 828.162 125.476
    0 2 10 844.746 90.8666
    0 2 -10 796.935 121.097
    0 2 -10 819.024 115.58
    0 2 10 976.648 124.888
    0 2 -10 903.079 125.325
    0 2 -10 924.23 126.802
    0 2 -10 1044.93 131.362
    0 2 -10 898.112 96.6588
    0 2 10 813.238 86.6483
    0 2 10 989.818 125.27
    0 2 -11 2915.91 229.867
    0 2 -11 3007.08 254.154
    0 2 11 3055.69 186.334
    0 2 11 3389.98 249.424
    0 2 -11 2721.5 241.849
    0 2 -11 3139.5 251.586
    0 2 11 3173.59 216.108
    0 2 -11 3341.7 259.787
    0 2 11 2943.26 223.607
    0 2 -11 3112.74 252.768
    0 2 -11 3322.07 252.609
    0 2 11 2895.72 223.94
    0 2 11 2886.59 177.72
    0 2 -11 3171.89 224.831
    0 2 -11 2919.04 189.189
    0 2 12 8426.71 383.44
    0 2 -12 7896.45 439.207
    0 2 12 8164.6 332.02
    0 2 -12 7745.32 399.252
    0 2 12 8396.41 415.426
    0 2 -12 8032.71 441.474
    0 2 12 8268.16 374.718
    0 2 -12 8170.77 427.064
    0 2 12 8110.13 399.261
    0 2 -12 8326.05 433.649
    0 2 -12 8416.34 437.988
    0 2 -12 8724.18 386.199
    0 2 12 7583.64 384.146
    0 2 12 8037.58 326.534
    0 2 -12 8185.48 419.657
    0 2 13 4419.34 284.235
    0 2 -13 4390.24 330.721
    0 2 13 4327.11 252.192
    0 2 -13 4908.28 337.07
    0 2 13 4797.19 290.353
    0 2 -13 4994.04 339.501
    0 2 13 4412.46 295.909
    0 2 -13 4898.01 287.391
    0 2 -13 4540.66 318.561
    0 2 -13 4757.95 335.341
    0 2 14 622.243 112.027
    0 2 -14 749.224 143.056
    0 2 14 745.21 109.89
    0 2 -14 601.256 117.85
    0 2 -14 739.009 130.06
    0 2 14 667.574 112.704
    0 2 14 826.383 127.153
    0 2 -14 511.988 114.159
    0 2 -14 581.903 117.641
    0 2 15 6349.47 334.686
    0 2 15 5978.28 298.977
    0 2 -15 5806.17 368.951
    0 2 -15 6068.98 360.157
    0 2 15 6549.57 338.094
    0 2 15 6724.45 306.264
    0 2 -15 6620.4 377.702
    0 2 -15 6192.64 369.102
    0 2 -15 6307.31 360.577
    0 2 15 6019.85 337.794
    0 2 16 1074.63 129.3
    0 2 -16 920.701 116.986
    0 2 16 878.768 109.539
    0 2 -16 1004.01 142.529
    0 2 -16 957.481 133.394
    0 2 16 970.723 122.26
    0 2 -16 1097.96 140.332
    0 2 -16 1222.62 150.165
    0 2 -16 803.961 124.11
    0 2 16 1100.6 136.899
    0 2 17 3575.03 203.207
    0 2 17 3432.37 190.903
    0 2 -17 3462.44 221.699
    0 2 -17 3399.71 227.856
    0 2 -17 3493.7 215.273
    0 2 17 3277.16 202.772
    0 2 -17 3511.49 217.201
    0 2 -17 3359.41 212.953
    0 2 -17 3284.26 209.782
    0 2 17 3476.53 211.647
    0 2 18 951.631 88.2189
    0 3 0 1.41181 16.4368
    0 3 0 8.57374 14.6915
    0 3 0 23.8132 16.3096
    0 3 0 -1.77054 11.0689
    0 3 0 7.53012 18.4381
    0 3 1 5767.83 183.172
    0 3 -1 5990.13 180.349
    0 3 1 6023.78 174.782
    0 3 1 5825.68 165.626
    0 3 1 5998.5 166.704
    0 3 1 5999.81 203.049
    0 3 -1 5906.85 190.221
    0 3 -1 5844.96 162.004
    0 3 2 53794.4 621.954
    0 3 2 52878.9 773.268
    0 3 -2 53063.3 745.956
    0 3 -2 50973.5 655.073
    0 3 -2 51429.8 658.585
    0 3 2 52834.8 814.208
    0 3 -2 52459.4 725.42
    0 3 -2 52648.3 756.301
    0 3 2 53455.9 763.078
    0 3 -3 6214.58 179.787
    0 3 3 6005.92 198.727
    0 3 -3 5944.88 167.261
    0 3 3 6295.21 224.62
    0 3 -3 6108.93 169.97
    0 3 -3 6421.08 187.229
    0 3 3 6209.63 205.318
    0 3 -3 6024.59 194.713
    0 3 -3 6326.3 177.056
    0 3 4 134373 1687.68
    0 3 -4 133673 1606.03
    0 3 -4 137270 1664.61
    0 3 -4 131321 1656.95
    0 3 4 138027 1763.72
    0 3 -4 128019 1647.98
    0 3 -4 132490 1675.58
    0 3 4 135016 1719.87
    0 3 -4 132512 1592.64
    0 3 -5 5281.37 160.763
    0 3 5 5063.92 196.967
    0 3 5 5274.38 230.395
    0 3 -5 5524.08 203.18
    0 3 -5 4924.8 199.198
    0 3 -5 5057.95 201.465
    0 3 5 5400.97 223.299
    0 3 -5 4990.3 193.362
    0 3 -5 5096.12 158.473
    0 3 5 5403.51 169.961
    0 3 6 1737.86 118.715
    0 3 6 1680.38 87.4234
    0 3 -6 1743.95 130.146
    0 3 6 2047.57 152.991
    0 3 -6 1818.58 132.966
    0 3 -6 1721.88 117.496
    0 3 6 1684.24 130.884
    0 3 -6 1922.21 99.2938
    0 3 6 1743.04 97.3
    0 3 -7 2536.5 112.643
    0 3 7 2522.22 150.775
    0 3 7 2548.52 114.574
    0 3 -7 2579.28 161.974
    0 3 7 2651.42 187.775
    0 3 -7 2618.69 174.043
    0 3 -7 2247.9 162.836
    0 3 7 2524.85 170.835
    0 3 -7 2544.63 148.905
    0 3 7 2583.89 124.629
    0 3 -7 2453.28 122.595
    0 3 8 7152.89 212.956
    0 3 -8 6675.81 203.974
    0 3 8 7033.14 265.39
    0 3 -8 6393.43 303.758
    0 3 8 6940.21 330.65
    0 3 -8 6435.58 304.867
    0 3 -8 6629.18 286.198
    0 3 -8 6522.76 255.877
    0 3 8 6798.9 300.93
    0 3 -8 6343.99 221.839
    0 3 8 6744.39 224
    0 3 -9 5776.96 200.722
    0 3 -9 5030.57 289.506
    0 3 -9 5240.03 275.323
    0 3 9 5787.48 317.548
    0 3 -9 5187.54 291.656
    0 3 -9 5061.59 232.509
    0 3 9 5351.32 284.492
    0 3 9 5502.42 212.613
    0 3 -9 5234.77 215.912
    0 3 -10 2937.08 218.099
    0 3 -10 2925.12 235.203
    0 3 10 3261.56 251.519
    0 3 -10 2983.71 239.038
    0 3 10 3402.27 184.777
    0 3 -10 3318.26 257.804
    0 3 -10 3355.77 225.181
    0 3 -10 3078.21 245.016
    0 3 10 3258.28 232.238
    0 3 10 3389.2 215.775
    0 3 -10 3209.32 254.017
    0 3 -10 3405.48 255.343
    0 3 10 3372.25 187.987
    0 3 -10 3231.06 183.445
    0 3 10 3515.93 177.681
    0 3 -10 4222.92 264.864
    0 3 10 3006.9 165.639
    0 3 10 3050.58 226.243
    0 3 11 6767.01 282.128
    0 3 -11 6332.58 346.357
    0 3 11 6599.96 376.043
    0 3 -11 6415.6 371.614
    0 3 -11 6359.58 372.841
    0 3 -11 6729.88 383.355
    0 3 -11 7018.77 338.999
    0 3 -11 7527.35 407.987
    0 3 11 6422.31 305.411
    0 3 11 6467.48 348.765
    0 3 -11 6771.89 380.216
    0 3 11 6770.85 354.058
    0 3 -11 6814.16 350.099
    0 3 11 6299.91 262.762
    0 3 -11 6241.62 370.772
    0 3 12 5094.12 291.209
    0 3 -12 4799.46 335.863
    0 3 -12 4952.24 343.964
    0 3 -12 5008.73 324.476
    0 3 12 5142.85 342.37
    0 3 12 5030.85 253.214
    0 3 -12 4653.99 329.539
    0 3 12 4884.33 282.38
    0 3 -12 5432.81 358.807
    0 3 -12 5010.52 338.151
    0 3 12 5168.65 271.127
    0 3 -12 5918.34 310.315
    0 3 12 4836.78 307.304
    0 3 -12 5421.09 316.853
    0 3 -12 5249.15 346.801
    0 3 -12 5228.21 346.274
    0 3 13 9901.55 416.767
    0 3 13 9419.35 364.826
    0 3 -13 9287.21 475.188
    0 3 -13 10570.6 511.742
    0 3 -13 9693.57 478.734
    0 3 13 9577.2 408.564
    0 3 -13 9693.67 478.543
    0 3 -13 9847.1 425.788
    0 3 -13 9415.47 475.205
    0 3 13 9495.28 440.01
    0 3 14 4125.87 262.641
    0 3 -14 4479.57 319.676
    0 3 14 3997.45 236.114
    0 3 14 4145.02 265.241
    0 3 -14 4335.89 308.51
    0 3 -14 4466.67 319.274
    0 3 -14 4210.41 305.026
    0 3 14 4152.2 285.203
    0 3 -14 4198.28 306.14
    0 3 -14 4481.82 269.424
    0 3 15 503.046 86.6412
    0 3 15 526.357 85.4
    0 3 -15 492.669 103.49
    0 3 -15 470.299 96.0669
    0 3 -15 426.118 99.179
    0 3 15 470.35 85.6835
    0 3 -15 480.247 91.3883
    0 3 -15 475.95 100.108
    0 3 15 570.192 100.42
    0 3 -15 550.057 86.9777
    0 3 16 911.033 107.842
    0 3 -16 853.666 120.068
    0 3 16 865.879 103.642
    0 3 -16 788.361 113.002
    0 3 -16 1028.22 125.145
    0 3 -16 854.836 122.987
    0 3 16 792.535 106.534
    0 3 -16 1051.79 126.945
    0 3 -16 854.698 124.391
    0 3 16 906.373 117.614
    0 3 -17 345.585 67.08
    0 3 17 375.821 65.6865
    0 3 -17 269.292 56.5234
    0 3 17 289.885 57.2462
    0 3 17 357.498 67.8039
    0 3 -17 345.979 64.8973
    0 3 17 362.909 65.6115
    0 3 -17 295.33 53.098
    0 3 -17 380.131 66.2071
    0 3 -17 378.688 64.5944
    0 3 17 469.125 76.0979
    0 4 0 26486.9 511.731
    0 4 0 26709.2 466.924
    0 4 0 27593.8 496.053
    0 4 0 27009.6 463.802
    0 4 0 27930.6 551.435
    0 4 -1 19942.1 418.69
    0 4 1 19711.9 427.884
    0 4 1 19224.2 390.008
    0 4 -1 19843.9 411.619
    0 4 -1 19874.7 379.823
    0 4 1 19538.9 394.237
    0 4 -1 20045 377.715
    0 4 1 20083.3 383.156
    0 4 -1 20485.4 445.857
    0 4 1 20992.2 471.41
    0 4 -2 64698.2 949.965
    0 4 2 64261.8 984.302
    0 4 2 68848.6 808.755
    0 4 -2 64475.2 964.592
    0 4 2 67145.2 960.559
    0 4 -2 62939.5 905.77
    0 4 2 67145.9 1047.93
    0 4 -3 8986.65 256.368
    0 4 3 8702.06 281.596
    0 4 3 9487.67 321.065
    0 4 -3 9586.92 257.394
    0 4 -3 8966.04 276.132
    0 4 3 9139.58 278.94
    0 4 -4 6929.98 218.416
    0 4 4 7124 287.664
    0 4 -4 6441.41 200.438
    0 4 -4 6949.62 229.941
    0 4 -4 6791.78 205.383
    0 4 4 6644.35 249.309
    0 4 -4 6597.95 243.575
    0 4 -4 6970.59 210.104
    0 4 5 13864.7 387.326
    0 4 -5 14283 324.595
    0 4 -5 14463.1 372.827
    0 4 5 14297.8 444.057
    0 4 -5 14263.5 354.525
    0 4 -5 13586.7 347.537
    0 4 5 13546.1 394.969
    0 4 -5 13801.8 380.939
    0 4 -5 13815.9 312.753
    0 4 6 17995.8 464.444
    0 4 -6 18185.5 450.369
    0 4 -6 17092 441.642
    0 4 6 19135.3 545.756
    0 4 -6 16918 445.175
    0 4 -6 17591.4 455.278
    0 4 6 17612.7 481.697
    0 4 -6 17265.4 367.969
    0 4 6 17979.2 386.218
    0 4 7 1851.47 143.399
    0 4 -7 1995.58 106.942
    0 4 7 1967.96 179.189
    0 4 -7 1825.23 143.911
    0 4 -7 1827.36 146.086
    0 4 -7 2120.41 158.334
    0 4 7 1851.56 154.173
    0 4 -7 1951.86 147.3
    0 4 -7 2012.32 114.897
    0 4 7 1931.68 116.088
    0 4 8 3676.68 210.26
    0 4 -8 4004.16 161.956
    0 4 -8 3929.23 228.007
    0 4 -8 3881.4 235.928
    0 4 -8 3756.8 231.45
    0 4 8 4039.93 273.534
    0 4 -8 3499.13 205.036
    0 4 8 3711.94 235.234
    0 4 8 3811.25 171.999
    0 4 -8 3598.59 169.509
    0 4 9 7465.5 281.416
    0 4 -9 9168.82 382.419
    0 4 -9 8385.28 379.539
    0 4 -9 8520.84 368.576
    0 4 -9 8666.52 386.078
    0 4 9 8812.42 432.447
    0 4 -9 9327.24 438.793
    0 4 9 8716.08 369.381
    0 4 -9 8367.72 332.96
    0 4 -9 9423.14 394.536
    0 4 9 8738.18 382.813
    0 4 9 8490.44 281.425
    0 4 -9 9559.56 439.481
    0 4 9 8293.71 375.194
    0 4 9 8547.79 322.43
    0 4 -9 8723.56 291.358
    0 4 9 8601.27 293.344
    0 4 -9 9239.01 405.741
    0 4 10 5208.85 242.226
    0 4 -10 5909.45 320.981
    0 4 10 6370.04 264.221
    0 4 10 6433.26 381.978
    0 4 -10 6066.99 316.34
    0 4 10 5340.18 288.576
    0 4 -10 6331.56 369.563
    0 4 10 6096.79 333.748
    0 4 -10 6077.09 324.61
    0 4 -10 6578.39 383.199
    0 4 -10 6031 361.882
    0 4 10 5975.05 243.653
    0 4 10 5819.07 323.357
    0 4 10 5750.2 264.019
    0 4 -10 6583.85 352.278
    0 4 10 5895.41 241.359
    0 4 -11 3494 237.529
    0 4 11 3325.51 197.952
    0 4 11 3537.97 291.681
    0 4 -11 3152.15 243.203
    0 4 -11 3300.95 270.955
    0 4 11 3079.76 220.62
    0 4 -11 3560.42 251.632
    0 4 -11 3132.08 276.345
    0 4 11 3369.96 255.27
    0 4 11 3282.79 250.181
    0 4 -11 3242.19 253.85
    0 4 11 3185.83 193.69
    0 4 11 3231.32 179.302
    0 4 -11 3106.83 269.616
    0 4 11 3286.69 187.455
    0 4 12 19817.6 577.719
    0 4 -12 19631.5 678.048
    0 4 12 19056.3 515.51
    0 4 -12 19991.9 615.215
    0 4 12 20090.6 590.219
    0 4 12 18190.8 553.647
    0 4 -12 20210 700.248
    0 4 -12 19904.4 720.259
    0 4 12 18895.3 471.841
    0 4 12 18643.5 629.536
    0 4 -12 19613.5 649.83
    0 4 12 19239.8 503.512
    0 4 -12 19602 704.686
    0 4 13 7754.15 350.586
    0 4 13 7640.89 315.646
    0 4 -13 7320.14 400.6
    0 4 13 7587.38 351.07
    0 4 -13 7881.61 362.738
    0 4 -13 7509.96 407.241
    0 4 -13 7568.89 432.16
    0 4 13 7074.73 320.79
    0 4 -13 7319.54 374.423
    0 4 13 7615.51 389.897
    0 4 -13 8110.25 439.933
    0 4 -13 7568.02 404.599
    0 4 14 115.72 48.882
    0 4 -14 138.792 56.9174
    0 4 14 157.73 56.2223
    0 4 -14 186.558 75.9344
    0 4 -14 233.377 73.691
    0 4 14 216.458 63.9226
    0 4 -14 139.881 39.6446
    0 4 14 105.821 38.0535
    0 4 -14 143.296 50.1697
    0 4 -14 59.2434 44.1841
    0 4 14 109.375 57.1087
    0 4 15 1704.7 140.672
    0 4 -15 1625.56 166.015
    0 4 -15 1488.28 151.775
    0 4 15 1841.11 158.901
    0 4 -15 1825.3 188.502
    0 4 -15 1817.33 169.306
    0 4 15 1669.97 164.409
    0 4 -15 2009.54 194.045
    0 4 -15 1609.66 144.854
    0 4 16 522.144 73.6892
    0 4 -16 576.816 96.739
    0 4 16 665.172 87.5809
    0 4 -16 617.548 98.5507
    0 4 16 564.147 88.1091
    0 4 -17 892.026 91.9525
    0 4 17 924.607 84.0205
    0 4 17 829.102 80.5035
    0 4 -17 949.223 102.368
    0 4 17 1020.01 101.271
    0 4 -17 958.213 99.6464
    0 5 0 -17.0722 28.4824
    0 5 0 0.21275 16.4959
    0 5 0 16.2009 15.1416
    0 5 0 40.8671 34.4284
    0 5 0 -4.38943 13.7283
    0 5 1 2068.35 101.867
    0 5 1 2117.77 141.9
    0 5 -1 2000.61 132.922
    0 5 1 2024.25 119.746
    0 5 -1 1833.51 106.083
    0 5 -1 2068.28 146.991
    0 5 1 2297.04 162.25
    0 5 1 2001.9 113.307
    0 5 -1 2026.57 113.784
    0 5 2 32276.5 655.09
    0 5 -2 31109.1 612.22
    0 5 -2 31879.4 632.128
    0 5 2 31750.8 600.153
    0 5 2 32609.1 578.463
    0 5 -2 31402.7 564.481
    0 5 2 33568 717.344
    0 5 3 18124.5 474.916
    0 5 -3 17586.4 425.787
    0 5 3 19368.1 535.061
    0 5 3 19259.9 427.004
    0 5 -3 18515.1 411.753
    0 5 3 17945.9 443.357
    0 5 -3 18306.8 462.587
    0 5 4 4479.84 227.781
    0 5 -4 4459.69 193.971
    0 5 4 4622 257.939
    0 5 -4 5042.71 207.19
    0 5 4 4550.78 218.942
    0 5 -4 4382.98 219.446
    0 5 -4 4659.84 190.526
    0 5 5 15024.3 449.465
    0 5 -5 15035.6 375.679
    0 5 -5 16372.5 421.595
    0 5 5 15847.5 518.943
    0 5 -5 14725.2 437.316
    0 5 5 14431.3 434.678
    0 5 -5 15156.5 363.248
    0 5 -6 2565.62 140.906
    0 5 6 2316.43 172.847
    0 5 -6 2449.41 165.098
    0 5 6 2468.4 208.637
    0 5 6 2372.7 176.063
    0 5 -6 2413.09 132.358
    0 5 6 2287.08 137.691
    0 5 7 3965.09 234.939
    0 5 -7 4417.11 236.816
    0 5 7 4554.64 298.571
    0 5 -7 4078.66 235.086
    0 5 7 4016.63 242.944
    0 5 -7 4486.01 269.592
    0 5 7 4849.93 276.197
    0 5 -7 4378.2 185.608
    0 5 -7 4988.92 292.067
    0 5 7 4446.56 192.829
    0 5 8 1188.18 127.655
    0 5 8 1024.97 99.4823
    0 5 8 1348.75 174.577
    0 5 -8 1209.07 144.131
    0 5 -8 1118.14 128.136
    0 5 -8 1261.71 162.398
    0 5 -8 1410.5 156.553
    0 5 8 1082.04 131.583
    0 5 8 1192.21 134.736
    0 5 -8 1021.76 119.546
    0 5 -8 1196.49 163.49
    0 5 8 1231.68 114.393
    0 5 -8 1095.89 96.366
    0 5 8 1165.84 99.4184
    0 5 8 1330.32 130.595
    0 5 -8 1071 136.65
    0 5 -8 1286.56 139.924
    0 5 9 3086.73 179.771
    0 5 -9 3959.66 255.593
    0 5 9 4444.03 327.524
    0 5 -9 4187.61 271.754
    0 5 -9 4365.62 314.708
    0 5 -9 4482.42 286.446
    0 5 9 3928.4 262.835
    0 5 -9 3755.95 234.474
    0 5 9 4058.34 262.079
    0 5 -9 4219.78 308.411
    0 5 9 4058.99 264.585
    0 5 -9 4067.2 245.023
    0 5 -9 4188.53 287.079
    0 5 9 3939.02 194.113
    0 5 9 3869.02 225.372
    0 5 9 3752.91 200.223
    0 5 10 15540 453.128
    0 5 10 19861.9 731.269
    0 5 -10 18422.8 600.685
    0 5 10 19461 498.444
    0 5 -10 19692 614.986
    0 5 10 18928.2 620.44
    0 5 10 19547.2 599.849
    0 5 -10 21170 656.566
    0 5 -10 18815.1 689.972
    0 5 -10 17604.6 544.551
    0 5 -10 20403.6 573.266
    0 5 10 18534.3 519.591
    0 5 -10 18142.1 679.841
    0 5 -10 20262.4 671.383
    0 5 10 18490.1 608.038
    0 5 10 18417.2 473.557
    0 5 10 18983.7 473.424
    0 5 11 4571.87 233.101
    0 5 -11 4754.2 288.313
    0 5 11 4623.99 277.357
    0 5 -11 5146.8 312.876
    0 5 -11 4592.6 342.811
    0 5 11 4745.51 302.531
    0 5 11 4895.55 224.421
    0 5 -11 4743.78 339.367
    0 5 -11 4967.26 325.241
    0 5 11 4658.35 241.485
    0 5 -12 6797.4 334.618
    0 5 12 7030.96 289.929
    0 5 -12 6956.38 356.264
    0 5 12 6487.55 312.779
    0 5 -12 6648.01 408.665
    0 5 12 6167.64 315.798
    0 5 -12 6554.99 400.231
    0 5 12 6272.31 273.475
    0 5 -12 7098.94 382.538
    0 5 12 6503.48 352.811
    0 5 12 6750.16 262.72
    0 5 13 6449.1 279.101
    0 5 -13 6663.18 397.184
    0 5 13 6406.77 304.397
    0 5 -13 6702.21 333.849
    0 5 13 6154 296.121
    0 5 13 6496.03 261.935
    0 5 13 6289.42 241.552
    0 5 -13 6257.13 379.279
    0 5 13 6481.61 346.091
    0 5 -13 6804.4 357.628
    0 5 14 1449.52 127.179
    0 5 14 1697.35 139.946
    0 5 -14 1561.97 143.975
    0 5 14 1616.65 144.967
    0 5 -14 1509.35 180.083
    0 5 -14 1638.62 183.067
    0 5 -14 1612.28 161.224
    0 5 14 1440.06 152.106
    0 5 15 954.301 100.212
    0 5 15 951.755 104.466
    0 5 -15 985.653 135.357
    0 5 15 1072.38 119.368
    0 5 -15 970.049 109.537
    0 5 -15 778.113 113.204
    0 5 -16 1166.09 111.9
    0 5 16 1183.73 97.6166
    0 5 16 1014.25 91.2363
    0 5 -16 1055.77 115.237
    0 5 -16 1127.19 114.186
    0 5 16 1196.52 115.37
    0 6 0 1664.42 136.782
    0 6 0 1588.87 126.16
    0 6 0 1718.1 155.262
    0 6 1 10043.4 358.307
    0 6 -1 9788.21 342.315
    0 6 -1 9891.02 339.946
    0 6 -1 10754.3 299.517
    0 6 1 10676.2 404.019
    0 6 2 25232.6 615.853
    0 6 -2 25227.1 578.82
    0 6 2 25650.9 552.097
    0 6 -2 26009.8 603.139
    0 6 2 26756.3 690.553
    0 6 -2 26466.1 529.474
    0 6 -3 3111.95 179.762
    0 6 3 3464.66 212.034
    0 6 3 2934.03 218.092
    0 6 -3 3294.88 171.794
    0 6 -3 2967.24 191.958
    0 6 3 2898.67 175.253
    0 6 -4 50718 897.424
    0 6 4 52009.5 1011.05
    0 6 4 54264.9 1116.94
    0 6 -4 54163.5 907.223
    0 6 -4 53134.4 997.163
    0 6 4 53123.6 957.595
    0 6 -4 53701.8 886.869
    0 6 5 1071.1 124.859
    0 6 -5 1486.57 119.961
    0 6 -5 1237.52 117.929
    0 6 5 1061.05 142.83
    0 6 -5 1187.02 140.139
    0 6 5 1113.06 118.696
    0 6 -5 1098.61 134.975
    0 6 -5 1165.27 129.627
    0 6 5 1202.41 138.498
    0 6 5 1292.29 125.871
    0 6 -5 1047.58 94.8836
    0 6 -5 1268.03 138.783
    0 6 5 1199.77 131.395
    0 6 6 345.051 59.32
    0 6 -6 430.839 62.0761
    0 6 -6 576.818 99.138
    0 6 -6 368.082 84.6929
    0 6 6 401.885 80.8103
    0 6 -6 396.101 71.2354
    0 6 6 326.506 92.4644
    0 6 -6 306.21 77.4219
    0 6 6 439.063 90.0941
    0 6 -6 369.96 84.3082
    0 6 6 385.251 64.5523
    0 6 6 486.269 76.327
    0 6 6 257.494 58.7196
    0 6 -6 388.465 76.8195
    0 6 6 401.268 72.7554
    0 6 6 301.222 63.572
    0 6 -6 349.253 86.5916
    0 6 6 310.289 56.7016
    0 6 -6 329.111 73.485
    0 6 -6 407.024 61.253
    0 6 7 2190.05 147.634
    0 6 -7 2654.75 209.044
    0 6 7 2114.67 181.945
    0 6 -7 2400.09 183.125
    0 6 -7 2413.77 210.979
    0 6 7 2231.93 225.147
    0 6 7 2492.05 155.479
    0 6 7 2194.88 184.609
    0 6 -7 2618.72 234.995
    0 6 -7 2220.15 186.253
    0 6 7 2513.92 171
    0 6 7 2499.58 205.119
    0 6 -7 2476.6 213.63
    0 6 -7 2504.72 201.975
    0 6 7 2405.29 151.664
    0 6 -7 2235.23 214.018
    0 6 7 2476.86 189.413
    0 6 7 2406.58 169.395
    0 6 -7 2460.8 222.677
    0 6 -8 11669.7 444.02
    0 6 8 8267.76 303.644
    0 6 -8 10311.4 449.373
    0 6 8 10566.7 519.75
    0 6 -8 9315.76 387.432
    0 6 8 10257.2 343.149
    0 6 -8 10124.6 485.927
    0 6 8 9899.41 427.312
    0 6 -8 9432.15 401.502
    0 6 8 8704.29 391.415
    0 6 -8 10542.3 459.923
    0 6 -8 9573.17 457.131
    0 6 -8 10164.3 414.957
    0 6 -8 9735.06 474.718
    0 6 8 9779.38 384.634
    0 6 8 9548.44 316.301
    0 6 8 10076.6 353.019
    0 6 9 26084.6 604.446
    0 6 -9 29062.7 763.04
    0 6 9 30966.9 952.66
    0 6 -9 32233.4 837.124
    0 6 -9 32634.6 858.39
    0 6 -9 28952.1 751.484
    0 6 -9 30759.6 903.377
    0 6 9 31537.1 802.567
    0 6 9 29275 782.802
    0 6 9 28973.1 769.118
    0 6 -9 31096.2 869.074
    0 6 9 28682.7 698.313
    0 6 -9 29367 884.011
    0 6 9 30435 658.858
    0 6 -9 31333.6 768.111
    0 6 10 11816.6 382.071
    0 6 10 14379.8 425.703
    0 6 -10 14783 540.817
    0 6 -10 14649.6 613.029
    0 6 -10 16150.2 582.923
    0 6 10 14205.3 515.53
    0 6 10 13145.4 501.028
    0 6 10 13183.1 400.719
    0 6 -10 14922.6 581.531
    0 6 -10 12812.9 569.447
    0 6 -10 14766 489.219
    0 6 10 14278.4 458.335
    0 6 11 6218.05 267.507
    0 6 -11 5877.23 322.793
    0 6 -11 5882.26 341.182
    0 6 -11 5650.26 373.896
    0 6 11 5842.29 315.041
    0 6 11 5493.34 265.295
    0 6 11 5375.73 313.1
    0 6 -11 5974.1 356.56
    0 6 -11 5132.48 352.138
    0 6 11 5698.21 244.373
    0 6 -11 6046.5 290.985
    0 6 12 11274.9 362.452
    0 6 -12 10616 411.382
    0 6 -12 11113.7 451.727
    0 6 12 10370.2 376.062
    0 6 12 11194.7 419.106
    0 6 -12 10929.8 508.445
    0 6 12 10499.7 353.298
    0 6 -12 9996.63 480.329
    0 6 12 9546.85 311.508
    0 6 -12 11289.9 478.202
    0 6 12 10001.5 423.586
    0 6 -13 320.05 81.8231
    0 6 -13 290.114 58.4865
    0 6 13 329.281 61.9315
    0 6 -13 313.982 81.6069
    0 6 13 273.734 59.0813
    0 6 13 271.345 62.9067
    0 6 -13 312.134 68.323
    0 6 13 373.566 78.6367
    0 6 13 358.1 61.1517
    0 6 -13 283.103 81.7534
    0 6 13 416.561 60.055
    0 6 -13 389.647 95.5041
    0 6 -14 1058.29 130.077
    0 6 14 917.662 93.2674
    0 6 -14 1037.09 112.421
    0 6 -14 947.491 131.786
    0 6 14 948.849 98.8162
    0 6 14 775.008 89.1041
    0 6 -14 841.923 116.329
    0 6 -14 914.02 111.143
    0 6 14 915.312 115.443
    0 6 14 955.3 83.8613
    0 6 -15 179.566 51.7939
    0 6 15 108.244 38.6131
    0 6 -15 145.206 53.2495
    0 6 15 -18.2141 21.508
    0 6 -15 65.9132 27.8802
    0 6 15 133.646 33.8742
    0 6 -15 132.664 45.6431
    0 6 15 121.507 40.8654
    0 6 -15 160.985 46.6248
    0 6 16 2598.77 122.696
    0 7 0 -46.3655 37.9673
    0 7 0 -6.02202 34.7322
    0 7 0 -5.61693 32.2248
    0 7 0 -33.4304 28.8068
    0 7 0 24.2489 24.4282
    0 7 0 -18.1515 29.5516
    0 7 0 41.4347 35.2516
    0 7 1 1953.88 168.064
    0 7 -1 1500.53 140.429
    0 7 1 1412.99 145.98
    0 7 -1 2029.59 179.511
    0 7 -1 1413.83 141.74
    0 7 1 1695.8 171.734
    0 7 1 1540.07 142.213
    0 7 -1 1516.45 142.942
    0 7 1 1469.09 140.135
    0 7 1 1506.62 141.375
    0 7 -1 1730.48 153.224
    0 7 -1 1787.19 158.253
    0 7 1 1685.09 145.481
    0 7 -2 22444.4 635.501
    0 7 -2 29800.9 749.323
    0 7 -2 22318.6 587.742
    0 7 2 22687.9 629.712
    0 7 2 30787.2 686.973
    0 7 -2 23828.2 653.994
    0 7 2 23562.9 699.677
    0 7 2 23705.1 588.925
    0 7 -2 24130.5 630.708
    0 7 -2 23004.2 609.555
    0 7 2 24406.1 625.869
    0 7 -2 22685.8 609.599
    0 7 2 24318.5 615.18
    0 7 -2 25769.7 662.741
    0 7 2 24603.9 591.278
    0 7 2 23269.5 621.151
    0 7 -3 3673.61 247.92
    0 7 -3 3589.61 210.869
    0 7 -3 5104.5 299.957
    0 7 3 3891.03 246.168
    0 7 3 3838.15 208.549
    0 7 -3 4648.88 275.853
    0 7 3 3978.69 279.972
    0 7 -3 3722.96 234.219
    0 7 -3 3595.64 238.756
    0 7 3 3952.29 254.923
    0 7 3 3950.03 235.814
    0 7 3 4228.17 237.272
    0 7 -3 4188.19 246.133
    0 7 -3 3960.3 231.022
    0 7 3 3883.77 243.214
    0 7 -3 4012.63 249.392
    0 7 -3 3939.78 255.824
    0 7 -3 3713.64 207.724
    0 7 3 4295.54 244.517
    0 7 4 5442.05 248.146
    0 7 4 5681.95 305.322
    0 7 -4 6936.91 355.475
    0 7 -4 5625.16 319.35
    0 7 -4 5347.68 255.027
    0 7 -4 5705.59 318.308
    0 7 4 5777.32 349.685
    0 7 4 5845.76 286.199
    0 7 -4 5770.57 304.792
    0 7 4 5620.66 270.028
    0 7 4 5615.5 310.224
    0 7 -4 5720.33 314.394
    0 7 -4 5765.03 294.296
    0 7 -4 5765.01 251.822
    0 7 4 5899.01 288.622
    0 7 -4 6158.29 318.684
    0 7 4 6193.11 309.851
    0 7 -4 5773.58 324.584
    0 7 -5 9343.69 336.509
    0 7 5 9124.06 399.837
    0 7 -5 9391.84 431.124
    0 7 5 10004.9 335.744
    0 7 5 10402.6 485.232
    0 7 -5 10232.5 442.82
    0 7 5 9693.08 353.885
    0 7 5 9697.48 418.564
    0 7 -5 9599.64 407.698
    0 7 -5 9791.28 385.865
    0 7 5 9782.98 371.832
    0 7 -5 10109.1 436.122
    0 7 -5 9935.33 326.909
    0 7 5 10223.4 405.012
    0 7 -5 9940.85 443.409
    0 7 5 10224.3 382.137
    0 7 -5 10114.7 424.632
    0 7 -6 5508.24 338.699
    0 7 6 5572.1 245.507
    0 7 6 5727.72 316.327
    0 7 6 6239.56 390.856
    0 7 -6 6358.26 354.892
    0 7 6 6143.53 337.389
    0 7 6 6043.87 286.281
    0 7 6 6217.03 268.383
    0 7 -6 6567.97 358.686
    0 7 -6 5912.38 323.461
    0 7 -6 5893.48 351.951
    0 7 -6 6409.35 338.075
    0 7 6 6041.71 262.195
    0 7 6 5948.16 286.355
    0 7 6 5815.56 306.842
    0 7 -7 1670.59 174.835
    0 7 -7 1157.68 167.016
    0 7 7 1051.54 103.004
    0 7 -7 1283.42 162.291
    0 7 7 1224.11 178.095
    0 7 -7 1171.87 141.003
    0 7 7 1282.21 125.939
    0 7 -7 1268.99 163.048
    0 7 7 1393.21 120.758
    0 7 7 1234.07 153.074
    0 7 7 1345.57 133.521
    0 7 7 1136.93 132.424
    0 7 -7 1300.04 152.161
    0 7 -7 1364.13 173.69
    0 7 7 1312.46 143.309
    0 7 7 1373.28 119.598
    0 7 -8 11292.4 521.763
    0 7 8 9959.38 335.607
    0 7 -8 11578.2 496.629
    0 7 8 11879 346.949
    0 7 -8 12211.7 513.457
    0 7 8 11683.9 378.413
    0 7 8 11106.9 465.44
    0 7 8 11143.7 435.719
    0 7 -8 11817 465.661
    0 7 8 11584.3 429.925
    0 7 -8 12281.9 531.979
    0 7 -8 12194.9 529.887
    0 7 8 11575.8 393.376
    0 7 -9 11403.2 526.18
    0 7 -9 14168.9 473.278
    0 7 9 9196.82 322.555
    0 7 -9 11754.8 487.836
    0 7 9 11138.5 457.931
    0 7 -9 11620.4 528.215
    0 7 -9 11525.1 496.859
    0 7 9 12230.8 361.072
    0 7 9 11707.5 420.888
    0 7 -9 11786.2 523.888
    0 7 -9 11874.2 453.919
    0 7 -9 10609.7 504.102
    0 7 9 11134.7 376.592
    0 7 9 10556.4 426.269
    0 7 -10 14234.4 583.818
    0 7 -10 15063.4 538.033
    0 7 10 15002.2 425.453
    0 7 -10 14914 594.583
    0 7 10 14154.5 505.049
    0 7 -10 16356.1 585.288
    0 7 -10 15428.2 586
    0 7 10 14262.7 453.541
    0 7 10 14455.8 416.147
    0 7 10 14036.7 492.747
    0 7 -10 14239.1 574.829
    0 7 -10 15026.5 487.524
    0 7 -11 7450.65 396.67
    0 7 11 7948.8 291.635
    0 7 -11 7668.92 355.326
    0 7 -11 6882.79 384.75
    0 7 -11 7812.87 381.017
    0 7 11 7438.11 343.353
    0 7 11 7177.86 295.599
    0 7 11 7235.34 267.711
    0 7 -11 7539.8 312.685
    0 7 11 6777.81 327.234
    0 7 -11 8048.53 403.791
    0 7 -11 7209.78 386.779
    0 7 -12 604.171 112.61
    0 7 -12 465.914 81.8491
    0 7 12 506.103 73.2588
    0 7 -12 596.619 102.041
    0 7 12 444.86 79.763
    0 7 -12 426.124 87.706
    0 7 12 606.886 93.3784
    0 7 12 514.536 65.9903
    0 7 12 469.964 68.1904
    0 7 -12 595.461 104.317
    0 7 -12 524.046 94.4294
    0 7 -13 10059.5 389.561
    0 7 -13 9808.25 320.284
    0 7 13 10423.7 310.939
    0 7 -13 9419.69 393.169
    0 7 -13 10268.6 373.653
    0 7 13 9824.09 336.655
    0 7 13 9728.58 291
    0 7 -13 9336.45 381.94
    0 7 13 9481.05 351.861
    0 7 13 9868.52 267.955
    0 7 -13 9931.51 387.872
    0 7 -14 14799.1 414.975
    0 7 14 14412.5 354.767
    0 7 -14 13871.6 425.439
    0 7 -14 14957.9 396.062
    0 7 14 15283.4 374.846
    0 7 -14 13093 398.881
    0 7 -14 14777.9 420.055
    0 7 14 14066.1 393.513
    0 7 14 13679.1 306.811
    0 7 15 2143.76 109.368
    0 8 0 2232.16 177.457
    0 8 0 2122.93 182.717
    0 8 0 2461.6 202.968
    0 8 0 2299.89 185.175
    0 8 0 2274.07 186.82
    0 8 0 2238.94 184.252
    0 8 0 2144.04 177.157
    0 8 0 2311.35 192.237
    0 8 1 947.027 126.573
    0 8 -1 1015.91 123.117
    0 8 1 856.709 107.636
    0 8 -1 1174.14 145.12
    0 8 -1 828.552 110.934
    0 8 1 1257.66 137.554
    0 8 1 943.265 115.755
    0 8 -1 782.343 111.093
    0 8 1 1082.68 127.212
    0 8 1 928.069 120.109
    0 8 -1 925.378 119.68
    0 8 -1 1029.48 130.874
    0 8 1 954.482 112.67
    0 8 1 1020.56 124.905
    0 8 1 880.142 118.503
    0 8 -1 986.367 124.46
    0 8 2 148.998 43.9244
    0 8 2 352.523 70.5145
    0 8 -2 125.839 43.5159
    0 8 -2 112.734 45.1339
    0 8 2 172.789 58.219
    0 8 -2 246.831 78.7508
    0 8 2 162.909 46.9325
    0 8 2 217.03 71.4075
    0 8 -2 153.826 55.5505
    0 8 -2 197.042 62.4852
    0 8 2 340.542 81.4782
    0 8 2 229.812 65.2856
    0 8 2 142.279 54.3067
    0 8 -2 117.933 49.3216
    0 8 2 369.461 78.6339
    0 8 2 161.975 46.7581
    0 8 2 92.7978 42.4132
    0 8 -2 184.753 52.9671
    0 8 3 5964.09 267.153
    0 8 -3 7996.47 395.68
    0 8 3 7565.37 314.256
    0 8 -3 6012.05 325.121
    0 8 3 6017.06 325.506
    0 8 -3 5953.38 288.362
    0 8 3 6616.27 380.507
    0 8 -3 6383.03 341.143
    0 8 3 6086.54 272.112
    0 8 3 6149.44 296.863
    0 8 -3 6009.71 294.958
    0 8 3 6056.53 325.735
    0 8 3 6306.52 312.26
    0 8 -3 6056.46 312.338
    0 8 -3 6500.32 337.552
    0 8 -3 6634.7 340.165
    0 8 -3 6405.48 337.249
    0 8 3 6439.03 315.997
    0 8 3 6311.75 321.642
    0 8 -4 209.909 70.5018
    0 8 -4 219.577 69.3586
    0 8 4 275.256 78.956
    0 8 4 154.785 44.0896
    0 8 -4 278.76 63.408
    0 8 -4 164.291 65.3804
    0 8 4 315.103 87.0044
    0 8 4 276.711 75.2564
    0 8 -4 238.438 63.0039
    0 8 4 214.981 58.0051
    0 8 -4 241.238 72.8449
    0 8 4 157.564 51.5376
    0 8 -4 142.216 56.1883
    0 8 4 214.422 63.8475
    0 8 -4 207.014 69.2261
    0 8 4 287.642 68.862
    0 8 -5 1891.7 193.182
    0 8 -5 2508.93 220.088
    0 8 5 1917.5 140.878
    0 8 -5 2111.79 204.396
    0 8 5 1860.47 161.135
    0 8 -5 1867.34 165.449
    0 8 5 1697.12 173.994
    0 8 -5 2047.13 198.45
    0 8 5 1884.66 154.218
    0 8 -5 1745.4 192.109
    0 8 -5 2083.62 196.192
    0 8 5 1945.35 170.245
    0 8 5 1818.95 171.755
    0 8 6 2086.57 142.115
    0 8 -6 2482.03 213.473
    0 8 -6 2172.18 209.816
    0 8 -6 2384.65 223.501
    0 8 -6 1988.64 165.713
    0 8 6 2215.86 160.252
    0 8 6 2193.5 199.92
    0 8 6 2166.04 169.721
    0 8 -6 2166.04 214.086
    0 8 -6 1998.85 192.334
    0 8 6 2185.16 188.13
    0 8 6 2399.66 182.058
    0 8 -6 2259.49 220.451
    0 8 7 5243.68 227.554
    0 8 -7 5969.09 356.05
    0 8 -7 5913.64 346.672
    0 8 -7 6069.99 357.65
    0 8 7 5909.46 250.326
    0 8 7 5748.28 270.275
    0 8 7 5544.88 317.144
    0 8 -7 5843.21 360.487
    0 8 7 6298.85 289.185
    0 8 7 6053.1 306.205
    0 8 -7 6218.46 334.356
    0 8 8 8909.03 301.461
    0 8 -8 10149.4 471.252
    0 8 -8 12902.2 459.726
    0 8 -8 10848.3 466.48
    0 8 8 10831.7 323.316
    0 8 8 10270 346.315
    0 8 8 10390.6 433.121
    0 8 -8 10899.9 474.988
    0 8 -8 11051.8 439.638
    0 8 -8 9508.88 460.783
    0 8 8 10679.2 369.579
    0 8 8 10616.3 401.206
    0 8 -9 1728.85 151.678
    0 8 -9 1343.46 165.413
    0 8 9 1179.67 102.452
    0 8 -9 1429.9 164.645
    0 8 9 1305.29 107.253
    0 8 9 1451.16 154.615
    0 8 -9 1498.21 172.052
    0 8 9 1531.74 144.869
    0 8 -9 1525.61 179.077
    0 8 -9 1590.9 157.215
    0 8 9 1366.04 124.195
    0 8 -10 673.099 115.771
    0 8 10 639.313 78.7436
    0 8 -10 664.876 104.511
    0 8 10 693.8 106.143
    0 8 -10 717.598 117.14
    0 8 10 607.877 86.8309
    0 8 -10 488.003 78.8008
    0 8 10 638.225 77.8718
    0 8 -10 582.246 113.807
    0 8 10 553.761 87.8049
    0 8 -11 5207.12 285.027
    0 8 11 5186.14 216.199
    0 8 -11 5235.64 262.276
    0 8 -11 5698.43 299.07
    0 8 11 5045.62 256.569
    0 8 11 5084.47 226.278
    0 8 -11 5440.74 237.742
    0 8 11 4718.73 234.98
    0 8 11 4791.23 199.913
    0 8 -11 5137.89 292.829
    0 8 -12 2673.25 180.718
    0 8 12 2468.74 137.591
    0 8 -12 2546.71 157.722
    0 8 12 2478.73 161.271
    0 8 -12 2579.78 180.668
    0 8 -12 2320.09 177.127
    0 8 12 2396.27 123.704
    0 8 12 2620.54 159.387
    0 8 12 2412.47 138.964
    0 8 -13 7952.15 251.847
    0 8 13 8442.49 226.913
    0 8 13 8118.4 251.957
    0 8 -13 8519.02 278.327
    0 8 13 7831.43 207.951
    0 8 -13 8328.97 289.283
    0 9 0 -1.95773 38.7857
    0 9 0 17.9295 26.8239
    0 9 0 -53.4912 44.1149
    0 9 0 30.9377 35.3923
    0 9 0 -12.3616 35.7535
    0 9 0 53.2088 33.4663
    0 9 0 -25.7456 34.2494
    0 9 0 12.9794 31.8898
    0 9 1 7482.05 306.972
    0 9 -1 9252.08 401.144
    0 9 -1 7492.24 327.589
    0 9 1 8767.87 367.55
    0 9 -1 7864.08 360.621
    0 9 1 7199.14 320.981
    0 9 -1 8042.19 359.851
    0 9 1 7739.22 350.817
    0 9 1 8034.74 351.157
    0 9 -1 7290.74 337.413
    0 9 1 7479.24 325.784
    0 9 -1 7830.93 358.385
    0 9 1 7725.45 351.93
    0 9 1 7354.35 341.614
    0 9 -1 8016.46 358.488
    0 9 2 5940.49 261.56
    0 9 -2 6071.91 303.271
    0 9 2 6905.74 307.013
    0 9 2 6351.04 283.099
    0 9 -2 5360.35 304.162
    0 9 2 6076.02 308.69
    0 9 2 5993.92 297.517
    0 9 -2 6098.7 312.783
    0 9 -2 6071.82 299.759
    0 9 -2 6242.12 324.926
    0 9 2 6068.93 309.966
    0 9 2 6253.08 312.35
    0 9 2 6182.51 279.763
    0 9 -2 5971.37 309.895
    0 9 -3 107.946 50.9657
    0 9 3 151.271 46.2961
    0 9 -3 168.095 68.9923
    0 9 3 80.5421 37.4139
    0 9 -3 79.3973 40.2977
    0 9 -3 53.7549 39.8319
    0 9 3 68.3545 50.8038
    0 9 3 138.702 60.7672
    0 9 -3 78.2956 53.7765
    0 9 -3 129.404 49.0064
    0 9 3 88.6201 46.7659
    0 9 -3 101.57 49.6813
    0 9 3 53.316 37.9969
    0 9 -3 74.2541 34.7911
    0 9 3 44.0562 35.3496
    0 9 -4 3515.43 254.471
    0 9 -4 2806.49 213.653
    0 9 -4 2742.04 225.033
    0 9 -4 2656.13 196.296
    0 9 4 2880.08 192.176
    0 9 -4 2680.69 214.075
    0 9 4 2478.87 201.839
    0 9 4 2845.65 200.225
    0 9 4 2614.25 191.85
    0 9 4 2773.95 209.304
    0 9 -4 2664.12 215.304
    0 9 -4 2524.36 192.201
    0 9 -4 2684.87 218.179
    0 9 -5 2021.18 187.012
    0 9 -5 2636.05 219.387
    0 9 -5 2047.44 193.301
    0 9 -5 1967.78 188.4
    0 9 5 2250.72 174.563
    0 9 -5 2170.29 171.077
    0 9 5 1800.16 173.444
    0 9 5 2007.58 154.416
    0 9 5 2131.39 181.486
    0 9 -5 2072.85 191.571
    0 9 -5 1840.57 183.729
    0 9 5 2003.58 165.45
    0 9 -6 2040.11 188.5
    0 9 -6 1608.25 165.561
    0 9 -6 1551.09 170.215
    0 9 6 1634 142.429
    0 9 -6 1763.77 146.303
    0 9 -6 1637.18 178.075
    0 9 6 1756 168.525
    0 9 6 1781.51 135.575
    0 9 6 1678.85 147.586
    0 9 -6 1832.29 189.081
    0 9 6 1835.23 162.582
    0 9 -6 1854.99 177.577
    0 9 -7 498.977 98.0785
    0 9 -7 548.583 94.7347
    0 9 -7 476.615 97.6278
    0 9 7 503.887 91.548
    0 9 -7 504.89 101.071
    0 9 7 493.867 67.089
    0 9 7 603.967 82.5503
    0 9 -7 493.719 98.3792
    0 9 -7 585.266 100.975
    0 9 7 464.433 78.5422
    0 9 7 556.585 81.9562
    0 9 -8 65.335 35.6248
    0 9 -8 14.2613 37.7182
    0 9 -8 22.7865 36.261
    0 9 -8 93.6587 55.3105
    0 9 8 31.0007 20.5792
    0 9 8 18.6262 26.186
    0 9 8 44.9593 46.7423
    0 9 -8 -9.56366 36.0337
    0 9 8 -1.33595 34.7422
    0 9 -8 9.25493 47.3892
    0 9 8 55.9019 40.1202
    0 9 -9 1690.62 155.697
    0 9 -9 1929.64 138.223
    0 9 -9 1787.32 157.997
    0 9 9 1545.92 115.281
    0 9 9 1786.9 111.165
    0 9 9 1488.52 138.182
    0 9 -9 1686.86 164.588
    0 9 -9 1528.93 157.293
    0 9 -9 1677.73 142.214
    0 9 9 1777.63 137.818
    0 9 9 1547.17 116.9
    0 9 -10 221.745 45.7432
    0 9 10 305.035 48.1537
    0 9 -10 338.588 66.598
    0 9 -10 384.772 77.651
    0 9 10 278.667 60.4536
    0 9 -10 407.645 79.1321
    0 9 10 354.475 54.5614
    0 9 10 326.722 56.9708
    0 9 -10 327.059 59.3817
    0 9 -11 1827.96 124.325
    0 9 11 2085.49 115.314
    0 9 -11 2016.27 131.747
    0 9 -11 2069.07 151.266
    0 9 11 2129 141.529
    0 9 11 1965.51 118.521
    0 9 -11 2064.54 153.367
    0 9 -11 1944.29 112.467
    0 9 11 1793.75 101.275
    0 9 12 87.1391 24.4046
    0 9 -12 63.6697 31.3276
    0 9 12 154.001 36.9438
    0 9 12 80.7945 22.6669
    0 9 -12 73.982 26.3625
    0 10 0 12946.1 421.64
    0 10 0 13471 445.124
    0 10 0 14221.9 457.29
    0 10 0 13476.2 425.977
    0 10 0 13619.9 431.437
    0 10 0 14330.2 455.633
    0 10 -1 3.65378 44.9742
    0 10 1 -30.2519 36.5977
    0 10 1 55.207 31.2692
    0 10 -1 33.0193 34.306
    0 10 -1 12.1025 33.6811
    0 10 1 36.1152 38.4208
    0 10 1 43.1279 38.6426
    0 10 -1 4.98982 30.4223
    0 10 -1 26.5974 41.6501
    0 10 -1 -21.2653 39.7676
    0 10 1 46.6565 45.0151
    0 10 1 79.1178 49.1812
    0 10 1 25.2646 33.6016
    0 10 2 872.797 96.7474
    0 10 -2 1005.07 124.057
    0 10 2 764.172 86.6867
    0 10 -2 830.496 108.823
    0 10 2 729.351 94.4966
    0 10 -2 805.568 100.708
    0 10 -2 925.362 109.234
    0 10 2 739.81 100.596
    0 10 -2 787.505 109.006
    0 10 -2 810.893 103.169
    0 10 2 906.138 94.0314
    0 10 2 875.299 107.764
    0 10 2 922.611 111.215
    0 10 3 2390.86 145.946
    0 10 -3 2465.8 195.601
    0 10 -3 1864.63 166.053
    0 10 -3 2042.43 163.519
    0 10 3 2097.96 155.986
    0 10 -3 2111.41 149.978
    0 10 3 1990.32 158.639
    0 10 3 1854.96 156.504
    0 10 -3 2167.96 177.15
    0 10 3 2071.19 160.454
    0 10 -3 1891.53 152.208
    0 10 -4 192.211 61.4271
    0 10 -4 192.077 56.1913
    0 10 4 136.701 51.3133
    0 10 -4 186.083 51.4699
    0 10 4 165.438 53.2469
    0 10 4 211.491 53.0768
    0 10 4 227.224 54.8038
    0 10 -4 190.646 62.5383
    0 10 4 221.671 54.7575
    0 10 -4 163.41 49.5307
    0 10 -5 3457.76 230.042
    0 10 -5 3313.05 184.861
    0 10 5 2993.11 193.664
    0 10 -5 3272.1 214.634
    0 10 5 3316.88 188.407
    0 10 5 3062.78 169.423
    0 10 -5 3704.36 230.342
    0 10 -5 3127.05 205.777
    0 10 5 3454.74 195.042
    0 10 5 3253 197.413
    0 10 -6 2353.89 172.186
    0 10 -6 1939.87 168.096
    0 10 6 2035.68 138.493
    0 10 -6 1826.45 160.557
    0 10 -6 1839.47 122.026
    0 10 6 1844.93 120.266
    0 10 6 1716.33 144.719
    0 10 6 1825.08 143.951
    0 10 6 2014.07 140.977
    0 10 -6 1672.32 151.971
    0 10 -6 1828.38 157.941
    0 10 -7 2250.53 153.066
    0 10 -7 1956 159.506
    0 10 7 1702.47 139.224
    0 10 7 1888.38 120.966
    0 10 7 1845.91 108.451
    0 10 -7 1943.14 160.119
    0 10 7 1997.49 140.631
    0 10 -7 1921.41 150.389
    0 10 7 2006.03 131.388
    0 10 -7 1699.39 148.912
    0 10 -8 2243.58 136.864
    0 10 8 1890.46 104.576
    0 10 -8 1921.43 149.027
    0 10 8 1841.31 110.7
    0 10 8 1882.4 107.083
    0 10 -8 1689.93 141.942
    0 10 8 1823.72 94.0805
    0 10 8 1796.83 133.83
    0 10 -8 1726.19 144.95
    0 10 -8 1995.59 139.824
    0 10 8 1790.77 124.231
    0 10 8 1717.32 112.75
    0 10 -9 460.175 52.8469
    0 10 -9 370.59 58.2869
    0 10 9 387.325 47.2134
    0 10 9 303.437 51.2904
    0 10 9 328.921 37.4569
    0 10 -9 352.043 62.3129
    0 10 9 376.98 47.9321
    0 10 -9 405.677 57.9026
    0 10 9 329.015 51.109
    0 10 -9 328.372 61.4582
    0 10 10 204.057 32.8799
    0 10 -10 219.139 41.7401
    0 10 -10 196.582 39.7707
    0 10 10 240.813 43.2459
    0 10 -10 164.349 37.1845
    0 10 10 210.415 31.7248
    0 10 -10 210.846 34.4503
    0 10 10 203.601 34.9422
    0 11 0 14.8736 23.8004
    0 11 0 -23.1194 23.122
    0 11 0 -8.05167 26.3295
    0 11 0 31.414 31.4774
    0 11 0 30.948 26.1223
    0 11 0 -21.8416 22.8509
    0 11 -1 908.207 83.8076
    0 11 -1 1212.21 110.015
    0 11 1 1110.54 94.6245
    0 11 1 940.031 80.3573
    0 11 -1 1000.73 94.9321
    0 11 -1 989.342 92.4788
    0 11 1 1198 106.293
    0 11 -1 1083.96 102.024
    0 11 1 1090.38 103.718
    0 11 1 1081.62 86.9962
    0 11 -1 1015.05 96.0922
    0 11 -1 1042.49 97.5643
    0 11 1 1132.05 102.137
    0 11 -2 526.507 61.2463
    0 11 -2 624.485 84.253
    0 11 2 605.044 64.0403
    0 11 -2 538.121 73.8904
    0 11 2 616.439 77.7206
    0 11 2 574.752 74.4433
    0 11 -2 595.272 74.8179
    0 11 -2 533.253 62.557
    0 11 2 528.269 68.517
    0 11 2 483.679 67.0735
    0 11 -2 519.668 71.4492
    0 11 -2 591.151 70.8483
    0 11 -3 942.204 98.5779
    0 11 -3 650.089 81.5946
    0 11 3 723.291 79.2016
    0 11 3 714.968 77.3651
    0 11 -3 739.193 78.6865
    0 11 3 686.845 78.6858
    0 11 3 608.691 73.1037
    0 11 -3 691.828 82.5768
    0 11 -4 711.885 85.213
    0 11 -4 547.336 74.8979
    0 11 -4 658.856 69.93
    0 11 4 592.574 69.5407
    0 11 4 613.603 64.5705
    0 11 4 643.714 73.3514
    0 11 4 744.461 79.609
    0 11 -4 615.128 78.8485
    0 11 -5 780.776 83.9939
    0 11 5 619.99 68.2962
    0 11 -5 618.033 78.7869
    0 11 5 690.944 70.0772
    0 11 5 624.573 61.5043
    0 11 -5 667.596 81.5188
    0 11 5 687.687 70.6023
    0 11 5 575.875 68.1659
    0 11 -6 594.835 66.7662
    0 11 6 578.673 58.3168
    0 11 6 513.763 50.8973
    0 11 -6 617.885 73.4452
    0 11 6 574.219 58.1527
    0 11 6 534.7 49.9738
    0 11 6 554.761 60.2607
    0 11 6 559.876 64.9175
    0 11 -6 599.595 69.2215
    0 11 -7 1374.66 87.6669
    0 11 7 1040.82 65.2315
    0 11 7 1137.38 69.0287
    0 11 -7 1090.41 88.2959
    0 11 7 1126 70.352
    0 11 -7 1235.9 90.608
    0 11 7 1266.01 80.4811
    0 11 7 1146.55 81.4517
    0 11 -8 1072.87 76.118
    0 11 8 1143.85 66.9447
    0 12 0 221.657 31.6893
    0 12 0 262.574 35.7073
    0 12 0 249.888 36.368
    0 12 1 1275.9 75.8784
    0 12 -1 1375.66 79.8216
    0 12 1 1234.15 77.2559
    0 12 -1 1266.04 78.9694
    0 12 1 1312.88 81.0351
    0 12 -2 198.893 31.9367
    0 12 2 206.007 33.1031
    0 12 -2 226.386 31.7544
    0 12 2 172.55 28.88
    0 12 2 202.09 33.3258
    0 12 2 185.092 29.3091
    0 12 -3 3786.77 138.505
    0 12 3 3497.28 120.906
    0 12 3 3599.39 128.184
    -1 -12 3 1149.7 76.8948
    -1 -12 3 1111.59 76.1516
    1 -12 -2 1679.68 84.0818
    -1 -12 2 1782.32 95.1828
    1 -12 -2 1686.09 82.7052
    -1 -12 2 1823.07 98.9681
    -1 -12 1 2015.28 104.258
    1 -12 -1 2129.71 101.939
    1 -12 -1 2045.4 97.2062
    -1 -12 1 2177.67 108.492
    -1 -12 1 2111.26 101.112
    1 -12 0 2334.04 110.692
    -1 -12 0 2332.32 112.624
    -1 -12 0 2321.52 109.092
    1 -12 0 2248.46 106.32
    -1 -12 -1 1189 78.5351
    1 -12 1 1074.06 75.9859
    1 -12 1 1038.55 73.5376
    -1 -12 -1 1159.73 74.1155
    1 -12 2 199.395 34.8044
    -1 -12 -2 201.097 33.2341
    -1 -12 -2 207.716 30.4082
    1 -12 2 194.832 32.9279
    1 -12 3 1670.43 91.6512
    1 -11 -8 440.843 43.4655
    -1 -11 8 459.618 49.6493
    -1 -11 8 438.721 52.8845
    1 -11 -8 426.292 42.3395
    -1 -11 8 437.226 54.6593
    1 -11 -7 107.038 25.6321
    -1 -11 7 65.8052 26.5956
    -1 -11 7 82.2291 34.4988
    1 -11 -7 101.581 22.7076
    -1 -11 7 84.093 31.2082
    -1 -11 7 53.6208 31.031
    1 -11 -6 1124.69 83.5419
    -1 -11 6 1100.45 97.0655
    1 -11 -6 944.518 72.2481
    1 -11 -6 957.431 75.2195
    -1 -11 6 992.074 102.835
    -1 -11 6 1070.29 105.191
    1 -11 -6 921.573 60.474
    1 -11 -6 929.704 64.3638
    -1 -11 6 920.746 92.3425
    1 -11 -5 49.3684 26.0892
    -1 -11 5 77.0821 27.2905
    1 -11 -5 74.4325 22.99
    -1 -11 5 41.3937 25.7139
    1 -11 -5 83.8285 24.8853
    -1 -11 5 78.61 32.3166
    1 -11 -5 136.238 36.7324
    1 -11 -5 140.529 31.7859
    1 -11 -5 105.293 26.0222
    -1 -11 5 119.655 44.7468
    -1 -11 5 114.164 39.4929
    1 -11 -4 96.6928 30.6651
    1 -11 -4 110.69 32.0378
    -1 -11 4 97.3046 37.8018
    1 -11 -4 64.9612 25.7117
    1 -11 -4 103.654 32.7798
    -1 -11 4 16.3731 24.057
    -1 -11 4 114.561 45.6502
    1 -11 -4 71.2333 25.1978
    1 -11 -4 86.421 24.9427
    -1 -11 4 194.935 56.8836
    -1 -11 4 80.2192 34.5521
    -1 -11 3 775.741 80.2347
    1 -11 -3 826.937 81.5117
    1 -11 -3 848.312 76.3353
    -1 -11 3 983.321 104.086
    -1 -11 3 817.165 97.7278
    1 -11 -3 836.52 81.8821
    -1 -11 3 904.763 100.029
    1 -11 -3 712.774 74.5559
    1 -11 -3 694.63 71.0476
    1 -11 -3 763.204 71.6631
    -1 -11 3 814.969 100.283
    -1 -11 3 904.827 102.822
    1 -11 -2 3674.15 172.641
    -1 -11 2 3972.14 193.161
    -1 -11 2 4328.97 211.09
    1 -11 -2 4242.52 175.729
    1 -11 -2 3665.84 179.659
    1 -11 -2 3899.77 183.453
    -1 -11 2 4210.91 217.095
    -1 -11 2 4192.03 214.921
    1 -11 -2 3844.03 180.607
    -1 -11 2 4039.32 216.515
    -1 -11 2 4109.37 212.64
    1 -11 -2 3784.73 170.097
    -1 -11 1 435.645 69.0449
    1 -11 -1 329.562 52.878
    -1 -11 1 404.817 61.0457
    1 -11 -1 461.984 58.6048
    1 -11 -1 507.356 64.1882
    1 -11 -1 442.185 67.0461
    -1 -11 1 329.742 67.3526
    -1 -11 1 376.249 65.8726
    1 -11 -1 470.683 66.5506
    1 -11 -1 407.149 60.0761
    -1 -11 1 447.863 70.4908
    -1 -11 1 476.423 74.6047
    1 -11 -1 447.591 60.1408
    -1 -11 0 469.325 71.8547
    -1 -11 0 527.522 65.7305
    1 -11 0 360.537 57.1235
    -1 -11 0 476.334 74.6179
    1 -11 0 473.419 63.6786
    -1 -11 0 393.825 62.0685
    1 -11 0 428.946 72.0522
    1 -11 0 386.709 58.7693
    -1 -11 0 478.799 68.2738
    1 -11 0 511.281 71.0119
    -1 -11 0 425.606 69.0101
    -1 -11 -1 602.728 79.0703
    1 -11 1 609.875 77.6138
    -1 -11 -1 510.54 63.7853
    -1 -11 -1 630.841 83.5126
    1 -11 1 705.708 79.0023
    1 -11 1 548.162 78.1081
    1 -11 1 580.994 74.6049
    -1 -11 -1 572.789 75.6108
    -1 -11 -1 526.761 65.8636
    1 -11 1 642.303 82.6719
    -1 -11 -2 5718.39 239.127
    1 -11 2 5952.85 247.534
    1 -11 2 5741.22 258.083
    -1 -11 -2 5090.3 192.223
    1 -11 2 5593.49 210.134
    -1 -11 -2 6087.42 243.633
    1 -11 2 5595.81 243.074
    -1 -11 -2 5122.17 195.387
    -1 -11 -2 5731.46 224.083
    1 -11 2 5359.86 232.037
    -1 -11 -3 317.718 53.5466
    1 -11 3 376.923 60.7392
    -1 -11 -3 300.629 41.4267
    1 -11 3 402.786 63.8999
    1 -11 3 409.784 72.9271
    -1 -11 -3 375.96 58.3077
    1 -11 3 383.808 67.6662
    1 -11 3 302.205 56.1246
    -1 -11 -3 365.177 55.4845
    -1 -11 -3 317.369 44.2488
    -1 -11 -4 997.001 91.9367
    1 -11 4 985.502 99.3579
    1 -11 4 939.695 104.056
    1 -11 4 902.67 91.5437
    -1 -11 -4 1022.4 88.7936
    1 -11 4 957.651 92.6316
    -1 -11 -4 929.685 78.5977
    1 -11 4 1005.74 97.2334
    1 -11 4 1032.96 99.5528
    -1 -11 -5 781.201 76.2023
    1 -11 5 910.553 89.5946
    1 -11 5 659.781 81.064
    -1 -11 -5 772.829 70.5863
    1 -11 5 660.982 75.4372
    1 -11 5 606.187 72.9748
    1 -11 5 898.543 87.1824
    1 -11 5 663.176 75.5279
    -1 -11 -5 891.573 72.6525
    -1 -11 -6 168.623 37.8777
    1 -11 6 181.515 39.1077
    -1 -11 -6 193.554 36.0906
    1 -11 6 131.402 38.4316
    1 -11 6 172.679 39.9552
    1 -11 6 154.386 36.9349
    1 -11 6 119.198 33.5726
    1 -11 6 122.662 32.451
    -1 -11 -6 143.947 29.3196
    -1 -11 -7 1684.64 91.1147
    1 -11 7 1800.06 100.304
    1 -11 7 1916.57 112.192
    -1 -11 -7 1863.01 90.9956
    -1 -11 -7 1888.98 90.0977
    1 -10 -10 1215.38 79.0727
    1 -10 -10 1219.44 96.6837
    -1 -10 10 1269.79 82.7989
    1 -10 -10 1230.09 78.5104
    -1 -10 10 1163.24 100.67
    -1 -10 10 1215.94 107.229
    -1 -10 10 1276.21 88.7852
    1 -10 -9 146.877 31.1067
    1 -10 -9 170.822 40.4406
    -1 -10 9 201.829 44.2674
    1 -10 -9 209.399 39.8757
    -1 -10 9 223.887 53.7901
    -1 -10 9 206.795 51.9423
    -1 -10 9 262.035 55.0018
    1 -10 -9 225.581 35.1335
    -1 -10 9 220.503 50.4454
    1 -10 -8 1089.54 92.1049
    1 -10 -8 1058.68 108.971
    -1 -10 8 1230.78 113.052
    1 -10 -8 1098.88 88.0848
    1 -10 -8 1117.48 91.8253
    -1 -10 8 1197.82 129.058
    -1 -10 8 1103.11 115.981
    -1 -10 8 1241.64 137.223
    1 -10 -8 1118.63 80.4508
    -1 -10 8 1209.37 117.945
    1 -10 -7 116.338 34.556
    1 -10 -7 253.556 59.3277
    1 -10 -7 130.558 35.1506
    -1 -10 7 207.477 63.5619
    -1 -10 7 205.319 53.9015
    1 -10 -7 85.1522 31.6733
    1 -10 -7 121.3 30.0341
    1 -10 -7 125.383 29.8251
    -1 -10 7 127.973 55.4846
    -1 -10 7 157.506 67.1341
    1 -10 -7 99.7279 31.4533
    -1 -10 7 119.039 41.9841
    1 -10 -6 1908.67 139.099
    1 -10 -6 1939.8 156.09
    1 -10 -6 1829.51 127.548
    1 -10 -6 1623.84 112.05
    -1 -10 6 1904.15 178.407
    1 -10 -6 1849.72 130.358
    -1 -10 6 1732.18 153.494
    -1 -10 6 1868.4 159.423
    -1 -10 6 2166.08 179.502
    1 -10 -6 1808.07 113.147
    1 -10 -6 1807.63 116.244
    -1 -10 6 1973.95 191.076
    1 -10 -5 537.663 75.5593
    1 -10 -5 468.295 68.5745
    1 -10 -5 484.543 72.1463
    -1 -10 5 618.501 97.4308
    -1 -10 5 544.297 102.471
    1 -10 -5 558.288 72.7608
    1 -10 -5 446.908 61.09
    1 -10 -5 448.808 63.3922
    -1 -10 5 623.085 108.589
    -1 -10 5 369.412 78.4932
    -1 -10 4 866.805 104.426
    1 -10 -4 945.349 107.115
    1 -10 -4 974.122 100.638
    1 -10 -4 787.487 95.86
    1 -10 -4 776.055 90.3743
    -1 -10 4 790.543 111.806
    -1 -10 4 997.314 137.633
    1 -10 -4 817.78 89.6884
    1 -10 -4 736.339 84.3645
    -1 -10 4 914.078 128.84
    -1 -10 4 894.955 121.59
    -1 -10 3 1719.31 155.86
    1 -10 -3 1702.53 141.921
    1 -10 -3 1928.14 142.623
    1 -10 -3 1585.89 134.539
    1 -10 -3 1860.24 147.599
    -1 -10 3 1707.85 169.359
    -1 -10 3 2044.14 185.355
    -1 -10 3 1814.33 174.631
    1 -10 -3 1805.02 140.116
    1 -10 -3 1662.07 130.096
    -1 -10 3 1870.15 182.987
    -1 -10 2 119.843 47.2689
    1 -10 -2 147.019 43.582
    1 -10 -2 106.262 30.2237
    1 -10 -2 155.196 44.3879
    -1 -10 2 115.978 49.5375
    1 -10 -2 68.4721 36.0504
    1 -10 -2 178.078 56.0131
    -1 -10 2 115.529 51.6353
    -1 -10 2 151.703 61.342
    1 -10 -2 131.61 44.7447
    -1 -10 2 184.935 66.0655
    1 -10 -2 171.863 51.6997
    1 -10 -1 6762.38 287.297
    -1 -10 1 7289.39 335.594
    -1 -10 1 7676.39 335.76
    1 -10 -1 7091.81 293.566
    1 -10 -1 7170.89 286.637
    -1 -10 1 7328.95 346.284
    -1 -10 1 7264.17 341.634
    1 -10 -1 6855.83 298.501
    1 -10 -1 6117.15 271.857
    1 -10 -1 7037.99 320.285
    1 -10 -1 7449.02 316.75
    1 -10 -1 6650.62 295.449
    -1 -10 1 7042.15 329.786
    -1 -10 1 7411.47 347.635
    1 -10 0 16142 457.709
    -1 -10 0 16958.3 528.356
    -1 -10 0 18237.7 510.544
    1 -10 0 17607.2 504.125
    1 -10 0 17595.1 471.359
    1 -10 0 15415.4 474.055
    -1 -10 0 17372.1 543.721
    1 -10 0 16493.8 489.351
    1 -10 0 17565.9 539.952
    -1 -10 0 16500.1 511.691
    1 -10 0 15645.8 489.542
    1 -10 0 17592.3 518.028
    -1 -10 0 16800.4 524.42
    -1 -10 0 17002 509.72
    1 -10 1 255.326 51.9286
    -1 -10 -1 254.15 69.6041
    1 -10 1 240.68 56.2607
    -1 -10 -1 245.971 54.2028
    1 -10 1 367.145 76.8096
    -1 -10 -1 279.096 79.5021
    -1 -10 -1 202.71 70.0295
    1 -10 1 229.625 65.8933
    -1 -10 -1 156.083 51.3502
    1 -10 1 312.472 78.944
    1 -10 1 138.695 45.1062
    -1 -10 -1 178.813 51.037
    1 -10 1 230.729 66.2053
    -1 -10 -1 203.51 52.4501
    1 -10 1 249.557 57.399
    1 -10 1 204.823 56.4972
    -1 -10 -2 1102.56 126.904
    1 -10 2 1346.26 120.063
    1 -10 2 1385.81 143.044
    1 -10 2 1121.12 118.611
    1 -10 2 1070.73 133.404
    -1 -10 -2 1286.39 135.656
    -1 -10 -2 1059.02 109.626
    -1 -10 -2 1164.56 123.738
    1 -10 2 1066.56 125.879
    -1 -10 -2 1205.61 124.42
    1 -10 2 1059.46 130.282
    -1 -10 -2 1268.74 118.944
    1 -10 2 1028.47 122.488
    1 -10 2 1301.33 140.805
    -1 -10 -3 959.397 116.233
    1 -10 3 928.968 121.115
    -1 -10 -3 777.899 87.219
    1 -10 3 841.981 118.553
    1 -10 3 1000.33 133.981
    -1 -10 -3 757.641 101.403
    -1 -10 -3 825.763 103.096
    1 -10 3 827.919 98.3609
    -1 -10 -3 897.459 92.7464
    1 -10 3 921.058 119.551
    -1 -10 -3 761.357 94.2492
    1 -10 3 897.5 120.204
    1 -10 3 831.571 115.131
    -1 -10 -4 2400.13 171.627
    1 -10 4 2910.92 203.761
    -1 -10 -4 2437.21 138.097
    -1 -10 -4 2385.31 137.253
    -1 -10 -4 2213.42 162.892
    -1 -10 -4 2531.15 169.583
    1 -10 4 2314.53 196.506
    1 -10 4 2543.88 207.337
    -1 -10 -4 2313.63 135.157
    1 -10 4 2423.17 186.988
    1 -10 4 2271.65 192.656
    1 -10 4 2413.9 196.993
    -1 -10 -4 2331.36 153.329
    -1 -10 -5 1043.16 119.404
    -1 -10 -5 828.243 97.8995
    1 -10 5 1126.3 125.618
    -1 -10 -5 970.496 85.1531
    -1 -10 -5 942.501 103.932
    1 -10 5 1048.27 134.233
    -1 -10 -5 1024.98 103.548
    1 -10 5 999.001 129.451
    -1 -10 -5 933.241 93.4348
    1 -10 5 919.498 124.697
    1 -10 5 899.595 121.864
    1 -10 5 1020.7 118.38
    -1 -10 -6 828.289 94.0525
    -1 -10 -6 805.004 105.375
    -1 -10 -6 733.105 71.8192
    1 -10 6 734.703 94.4157
    1 -10 6 715.286 110.802
    -1 -10 -6 825.135 87.9166
    -1 -10 -6 781.759 94.0341
    1 -10 6 796.695 118.628
    1 -10 6 736.811 109.617
    -1 -10 -6 756.322 79.8639
    1 -10 6 855.339 103.538
    1 -10 6 735.702 110.113
    -1 -10 -7 4622.72 239.931
    -1 -10 -7 4719.32 203.26
    1 -10 7 5533 240.539
    1 -10 7 5293.17 268.423
    1 -10 7 4358.8 257.591
    -1 -10 -7 4517.65 190.041
    -1 -10 -7 4475.77 210.356
    1 -10 7 4775.92 268.41
    -1 -10 -7 4641.77 211.551
    -1 -10 -7 4897.3 189.781
    1 -10 7 4550.51 253.265
    1 -10 7 4801.31 223.992
    -1 -10 -8 2292.3 127.762
    -1 -10 -8 2116.11 152.083
    1 -10 8 2761.5 149.875
    -1 -10 -8 2272.99 138.377
    1 -10 8 2384.14 162.313
    1 -10 8 2116.64 166.585
    -1 -10 -8 2106.38 116.923
    -1 -10 -8 2434.19 123.29
    1 -10 8 2588.83 142.282
    1 -10 8 2460.89 180.619
    -1 -10 -8 2174.08 135.748
    1 -10 8 2612.09 176.079
    -1 -10 -9 1626.95 122.229
    -1 -10 -9 1648.91 93.7587
    1 -10 9 1618.14 96.5511
    -1 -10 -9 1595.52 88.3991
    1 -10 9 1457.77 125.069
    -1 -10 -9 1758.33 111.716
    1 -10 9 1622.11 114.39
    1 -10 9 1746.51 136.523
    -1 -10 -9 1665.92 93.3311
    1 -10 9 1591.93 120.439
    -1 -10 -10 829.584 75.0005
    -1 -10 -10 1032.09 65.7787
    1 -10 10 899.472 82.5415
    1 -9 -12 731.675 59.6554
    1 -9 -12 807.12 82.2294
    1 -9 -12 779.992 71.1696
    -1 -9 12 862.599 84.9854
    1 -9 -12 751.395 61.5139
    -1 -9 12 778.471 87.8983
    -1 -9 12 858.847 90.8535
    1 -9 -11 895.02 100.893
    1 -9 -11 885.046 77.0306
    -1 -9 11 1007.51 82.8599
    1 -9 -11 877.027 84.0482
    1 -9 -11 969.708 78.1417
    -1 -9 11 907.423 105.973
    -1 -9 11 940.635 104.144
    1 -9 -11 842.73 87.0218
    1 -9 -11 920.958 71.4452
    -1 -9 11 907.995 113.305
    -1 -9 11 976.33 112.327
    -1 -9 11 935.836 88.2381
    1 -9 -10 1635.87 113.667
    1 -9 -10 1519.06 140.018
    -1 -9 10 1774.34 161.602
    1 -9 -10 1801.13 118
    -1 -9 10 1726.81 161.429
    1 -9 -10 1650.53 123.441
    1 -9 -10 1631.31 103.155
    -1 -9 10 1652.98 166.019
    -1 -9 10 1630.85 136.931
    -1 -9 10 1659.6 162.456
    1 -9 -10 1740.74 133.899
    1 -9 -9 1107.16 104.31
    1 -9 -9 1212.03 135.213
    1 -9 -9 1219.1 104.143
    1 -9 -9 1203.04 104.177
    -1 -9 9 1294.25 152.639
    1 -9 -9 1026.51 102.078
    -1 -9 9 1127.97 145.6
    1 -9 -9 1260.83 97.0199
    -1 -9 9 1381.06 141.174
    1 -9 -9 1194.34 116.73
    -1 -9 9 1083.13 138.976
    -1 -9 9 1063.9 149.313
    1 -9 -8 3227.58 187.846
    1 -9 -8 3202.1 228.906
    1 -9 -8 3289.8 182.063
    1 -9 -8 3341.62 184.051
    -1 -9 8 3575.54 230.911
    -1 -9 8 3361.19 252.286
    1 -9 -8 3120.16 160.143
    1 -9 -8 3149.33 187.878
    -1 -9 8 3340.42 261.433
    -1 -9 8 3064.41 244.298
    -1 -9 8 3517.24 242.814
    1 -9 -8 3435.28 154.141
    1 -9 -8 3471.57 171.251
    -1 -9 8 3404.07 270.837
    1 -9 -7 4854.53 239.566
    1 -9 -7 4633.15 280.723
    1 -9 -7 5009.4 234.083
    1 -9 -7 4437.08 204.993
    -1 -9 7 5270.88 323.125
    -1 -9 7 4891.94 293.659
    1 -9 -7 4636.79 227.913
    1 -9 -7 4418.07 228.31
    -1 -9 7 5555.52 348.567
    -1 -9 7 4874.29 301.639
    -1 -9 7 4969.42 338.523
    1 -9 -7 4839.71 211.902
    -1 -9 7 4986.29 318.449
    1 -9 -7 4454.79 195.429
    1 -9 -6 559.906 102.786
    1 -9 -6 650.87 90.8145
    1 -9 -6 632.05 87.6967
    1 -9 -6 556.53 76.8012
    -1 -9 6 534.319 106.444
    1 -9 -6 502.394 82.4262
    -1 -9 6 607.447 112.551
    -1 -9 6 724.607 120.979
    1 -9 -6 677.071 91.9233
    -1 -9 6 692.114 113.477
    1 -9 -6 598.346 74.5997
    -1 -9 6 792.998 145.427
    1 -9 -6 573.062 75.858
    -1 -9 6 664.483 117.498
    1 -9 -5 1927.16 161.526
    1 -9 -5 1658.4 169.09
    -1 -9 5 2056.03 181.374
    1 -9 -5 1826.82 147.898
    1 -9 -5 1757.54 143.066
    -1 -9 5 2064.37 202.624
    -1 -9 5 1849.22 200.247
    1 -9 -5 1797.51 150.353
    -1 -9 5 2104.94 200.91
    -1 -9 5 1935.38 197.849
    1 -9 -5 1771.73 137.441
    1 -9 -5 1689.3 134.828
    -1 -9 5 1966.13 214.353
    -1 -9 4 704.076 115.041
    1 -9 -4 615.789 94.7166
    1 -9 -4 534.444 86.4401
    1 -9 -4 506.455 82.4505
    -1 -9 4 703.444 124.043
    1 -9 -4 713.218 102.459
    -1 -9 4 747.156 122.884
    -1 -9 4 516.407 114.921
    1 -9 -4 659.41 90.1793
    -1 -9 4 718.956 120.35
    1 -9 -4 643.626 89.403
    1 -9 -3 203.961 60.1925
    -1 -9 3 319.278 87.1311
    1 -9 -3 209.828 53.9824
    -1 -9 3 79.2226 38.956
    1 -9 -3 243.255 62.7882
    -1 -9 3 183.603 74.755
    1 -9 -3 246.841 65.2103
    1 -9 -3 246.491 60.3087
    1 -9 -3 251.761 63.3356
    -1 -9 3 341.738 88.3711
    -1 -9 3 269.212 87.8183
    1 -9 -2 4111.94 241.397
    -1 -9 2 4072.66 271.172
    1 -9 -2 3988.22 226.166
    1 -9 -2 3933.88 229.354
    1 -9 -2 3446.84 217.803
    1 -9 -2 4171.85 255.412
    -1 -9 2 3945.38 278.964
    -1 -9 2 4369.96 291.384
    1 -9 -2 4160.52 248.793
    1 -9 -2 3946.3 240.075
    -1 -9 2 3982.99 283.964
    1 -9 -2 4190.38 246.262
    -1 -9 2 4197.8 278.078
    -1 -9 1 480.33 96.0135
    1 -9 -1 427.1 82.6351
    1 -9 -1 504.297 83.4295
    1 -9 -1 420.584 77.5407
    -1 -9 1 471.438 98.4537
    1 -9 -1 442.126 86.6319
    -1 -9 1 445.501 94.3004
    1 -9 -1 431.756 91.485
    1 -9 -1 418.79 84.2173
    -1 -9 1 411.309 88.9941
    -1 -9 1 449.593 96.5824
    1 -9 -1 390.917 78.0237
    1 -9 -1 402.009 82.0623
    -1 -9 0 6626.85 345.943
    1 -9 0 6005.44 293.606
    1 -9 0 6173.17 297.458
    1 -9 0 6854.98 325.811
    -1 -9 0 6722.36 340.198
    1 -9 0 6308.86 328.75
    1 -9 0 6370.19 317.509
    -1 -9 0 6749.8 353.138
    1 -9 0 6648.44 349.094
    -1 -9 0 6606.04 337.328
    -1 -9 0 6399.41 340.659
    1 -9 0 6325.04 330.206
    -1 -9 0 6525.25 330.389
    1 -9 0 6542.65 324.968
    1 -9 0 6498.19 329.629
    -1 -9 -1 2743.82 216.531
    1 -9 1 2657.01 189.14
    1 -9 1 2455.29 185.951
    1 -9 1 3260.26 229.022
    -1 -9 -1 2525.59 204.034
    1 -9 1 2621.91 218.486
    -1 -9 -1 2667.55 203.404
    1 -9 1 2757.11 207.75
    -1 -9 -1 2877.65 224.896
    1 -9 1 2852.89 233.885
    1 -9 1 2838.66 221.326
    1 -9 1 2787.32 222.578
    -1 -9 -1 2689.56 201.951
    -1 -9 -1 2705.28 212.237
    1 -9 1 2439.11 207.714
    -1 -9 -2 9841.78 414.061
    1 -9 2 10902.4 436.74
    1 -9 2 9559.08 376.901
    -1 -9 -2 10016.7 416.3
    1 -9 2 9235.47 428.219
    -1 -9 -2 9402.1 401.547
    1 -9 2 9989.97 454.813
    1 -9 2 9705.71 395.629
    -1 -9 -2 9723.87 378.812
    1 -9 2 9308.24 427.658
    -1 -9 -2 9405.9 368.806
    1 -9 2 9826.56 438.888
    1 -9 2 10280 433.521
    -1 -9 -2 9669.16 394.676
    -1 -9 -3 6921.71 335.232
    -1 -9 -3 6918.76 268.507
    1 -9 3 6809.97 313.569
    1 -9 3 7879.34 369.999
    -1 -9 -3 6793.45 328.294
    1 -9 3 7662.01 397.262
    1 -9 3 7002.69 333.312
    1 -9 3 6453.45 367.652
    -1 -9 -3 6421.6 323.965
    -1 -9 -3 5876.96 274.76
    1 -9 3 6340.98 358.276
    -1 -9 -3 6448.58 284.783
    -1 -9 -3 6194.83 300.323
    1 -9 3 6673.91 348.112
    1 -9 3 6352.46 357.843
    -1 -9 -4 2218.05 181.833
    -1 -9 -4 2240.32 149.88
    1 -9 4 2097.25 214.41
    -1 -9 -4 2274.48 187.517
    -1 -9 -4 2227.69 153.696
    -1 -9 -4 2302.43 183.127
    1 -9 4 2339.37 185.995
    1 -9 4 2359.39 221.731
    -1 -9 -4 1990.26 159.378
    1 -9 4 2134.09 196.186
    -1 -9 -4 2260.08 153.903
    1 -9 4 2218.71 214.854
    -1 -9 -4 2001.25 177.073
    1 -9 4 2302.82 222.191
    -1 -9 -5 7569.6 331.25
    -1 -9 -5 7823.18 385.235
    1 -9 5 9015.97 395.205
    -1 -9 -5 7432.29 278.863
    1 -9 5 7302.93 409.069
    -1 -9 -5 7225.31 336.085
    1 -9 5 8038.64 412.397
    -1 -9 -5 7686.92 322.092
    1 -9 5 8075.88 420.578
    1 -9 5 8431.96 390.278
    -1 -9 -5 6926.38 332.818
    1 -9 5 8005.6 412.228
    -1 -9 -5 7269.53 297.036
    -1 -9 -6 8538.22 339.617
    -1 -9 -6 8962.71 411.016
    -1 -9 -6 8028.96 288.84
    1 -9 6 9959.85 402.073
    -1 -9 -6 8524.65 325.293
    1 -9 6 9231.27 437.204
    1 -9 6 9010.53 451.522
    -1 -9 -6 8453.42 357.74
    1 -9 6 8450.93 434.144
    1 -9 6 8068.55 417.416
    -1 -9 -6 8219.84 356.918
    -1 -9 -6 8764.21 311.363
    1 -9 6 9030.56 392.103
    -1 -9 -7 12130.7 388.06
    -1 -9 -7 11636.2 466.814
    -1 -9 -7 11729.8 349.825
    1 -9 7 13949.5 455.933
    -1 -9 -7 11349.5 361.875
    1 -9 7 11077.5 503.148
    -1 -9 -7 11792.9 413.339
    1 -9 7 13168.6 513.908
    1 -9 7 11953.3 514.158
    -1 -9 -7 11267.3 413.596
    -1 -9 -7 12171.9 358.08
    1 -9 7 13174.4 455.195
    1 -9 7 12633.8 520.479
    -1 -9 -8 2880.25 169.941
    -1 -9 -8 2490.37 202.882
    1 -9 8 3277.82 199.986
    1 -9 8 2849.02 244.756
    1 -9 8 3058.17 228.473
    -1 -9 -8 2564.36 178.417
    -1 -9 -8 2671.45 156.528
    1 -9 8 2941 243.19
    1 -9 8 2947.23 191.001
    -1 -9 -8 2869.24 195.633
    1 -9 8 2819.46 232.383
    -1 -9 -8 2816.88 156.834
    -1 -9 -9 1954.76 127.588
    -1 -9 -9 1900.23 169.385
    1 -9 9 2278.4 148.734
    -1 -9 -9 1854.68 143.662
    1 -9 9 1745.71 180.996
    1 -9 9 2077.76 170.609
    -1 -9 -9 1892.64 119.851
    1 -9 9 1865.46 181.642
    -1 -9 -9 1917.58 152.974
    1 -9 9 2095.05 143.055
    1 -9 9 2083.07 187.828
    -1 -9 -9 2029.25 124.933
    -1 -9 -10 1640.96 143.932
    -1 -9 -10 1572.33 100.666
    1 -9 10 1749.48 110.348
    -1 -9 -10 1526.28 97.4757
    1 -9 10 1613.34 158.453
    1 -9 10 1615.55 134.436
    -1 -9 -10 1633.15 123.52
    -1 -9 -10 1777.06 108.978
    1 -9 10 1554.12 146.865
    -1 -9 -10 1587.28 127.844
    1 -9 10 1773.13 163.854
    -1 -9 -11 2771.44 166.47
    -1 -9 -11 2852.94 117.685
    -1 -9 -11 3086.71 156.826
    1 -9 11 2843.43 145.959
    -1 -9 -11 2816.73 115.464
    1 -9 11 3067.04 191.12
    1 -9 11 3375.8 198.115
    1 -9 11 2988.41 174.914
    -1 -9 -11 3056.71 132.051
    -1 -9 -11 3032.56 161.764
    -1 -9 -12 3999.99 170.27
    1 -9 12 4271.76 187.07
    -1 -9 -12 4460.49 165.117
    -1 -9 -12 4213.58 140.864
    1 -9 12 4534.48 189.604
    -1 -8 14 195.59 45.27
    -1 -8 14 165.682 39.1986
    1 -8 -13 813.607 67.5241
    1 -8 -13 765.012 86.3374
    -1 -8 13 948.917 98.9665
    1 -8 -13 920.421 75.0888
    -1 -8 13 887.154 104.372
    1 -8 -13 1025.53 93.6916
    1 -8 -13 945.321 95.4437
    -1 -8 13 979.489 110.868
    -1 -8 13 815.744 97.3502
    1 -8 -12 3852.16 222.102
    1 -8 -12 3979.39 172.469
    1 -8 -12 4102.25 205.16
    -1 -8 12 4335.61 261.216
    1 -8 -12 4123.87 176.836
    -1 -8 12 3829.17 229.379
    -1 -8 12 4138.36 260.846
    1 -8 -12 4077.47 216.114
    -1 -8 12 3813.4 191.194
    -1 -8 12 4517.57 263.324
    1 -8 -12 3945.09 167.021
    1 -8 -11 2727.72 157.456
    1 -8 -11 2568.01 199.926
    1 -8 -11 2663.53 175.54
    -1 -8 11 2921.73 235.308
    -1 -8 11 3017.55 227.971
    1 -8 -11 2544.61 148.546
    1 -8 -11 2929.34 197.612
    -1 -8 11 2999.4 244.166
    1 -8 -11 2736.82 146.831
    -1 -8 11 3084.6 237.148
    -1 -8 11 2773.98 190.935
    1 -8 -10 2331.73 155.411
    1 -8 -10 2415.83 203.235
    1 -8 -10 2394.42 156.142
    1 -8 -10 2356.6 172.343
    -1 -8 10 2094.82 214.967
    1 -8 -10 2419.61 155.18
    -1 -8 10 2468.11 221.883
    1 -8 -10 2428.61 145.253
    1 -8 -10 2198.3 176.3
    -1 -8 10 2548.97 201.664
    -1 -8 10 2226.49 231.798
    -1 -8 10 2136.37 211.786
    1 -8 -9 13570.7 414.881
    1 -8 -9 12943.6 501.011
    1 -8 -9 14288.6 414.193
    -1 -8 9 14308.8 582.585
    -1 -8 9 13377.7 580.216
    1 -8 -9 13140.7 397.884
    -1 -8 9 13928.7 503.537
    1 -8 -9 13799.6 446.067
    -1 -8 9 13475.4 598.688
    1 -8 -9 13731.7 380.068
    -1 -8 9 14336.1 528.021
    -1 -8 9 13533.4 570.392
    1 -8 -9 12636.4 451.406
    1 -8 -8 18416.6 617.467
    1 -8 -8 18657.3 512.437
    1 -8 -8 19460.3 509.549
    -1 -8 8 20130.6 716.677
    1 -8 -8 18425.3 533.478
    -1 -8 8 19772.6 648.598
    -1 -8 8 17767.8 679.291
    1 -8 -8 18125.5 455.168
    1 -8 -8 18027.7 493.28
    1 -8 -8 17838.3 430.262
    -1 -8 8 19141.2 725.074
    -1 -8 8 19533 651.193
    1 -8 -8 17942.5 547.067
    -1 -8 8 18345.2 678.449
    1 -8 -8 18584.4 463.126
    1 -8 -7 7040.82 373.784
    1 -8 -7 7207.09 312.878
    1 -8 -7 7863.83 316.661
    -1 -8 7 7360.74 419.367
    1 -8 -7 7268.9 305.475
    1 -8 -7 7121.69 319.411
    1 -8 -7 7226.79 282.818
    -1 -8 7 7560.82 402.258
    -1 -8 7 7995.63 440.911
    -1 -8 7 7965.21 415.916
    1 -8 -7 7192.96 266.82
    1 -8 -7 7567.73 286.351
    -1 -8 7 7584.63 445.439
    1 -8 -7 7012.54 327.97
    -1 -8 7 7714.32 428.689
    1 -8 -6 585.792 109.912
    1 -8 -6 537.592 83.7479
    1 -8 -6 757.258 99.7391
    1 -8 -6 543.403 78.8895
    -1 -8 6 474.029 102.178
    -1 -8 6 724.134 126.702
    -1 -8 6 695.205 125.548
    1 -8 -6 632.756 93.2954
    1 -8 -6 552.862 90.9872
    -1 -8 6 655.453 119.657
    1 -8 -6 536.625 77.4956
    1 -8 -6 512.339 74.7175
    -1 -8 6 619.3 133.599
    -1 -8 6 675.548 122.714
    -1 -8 5 3587.1 255.953
    1 -8 -5 3235.93 213.913
    1 -8 -5 3053.71 237.605
    1 -8 -5 3483.13 213.387
    -1 -8 5 3589.18 289.734
    1 -8 -5 3112.53 207.616
    1 -8 -5 3237.17 201.629
    -1 -8 5 3634.97 278.353
    -1 -8 5 3626.33 276.877
    1 -8 -5 3317.04 212.522
    -1 -8 5 3490.47 287.377
    1 -8 -5 3130.49 192.709
    -1 -8 5 3626 276.92
    -1 -8 5 3608.49 277.4
    1 -8 -5 3237.62 198.272
    -1 -8 4 3193.42 245.013
    1 -8 -4 2970.05 207.214
    1 -8 -4 2916.11 226.466
    1 -8 -4 2910.68 246.805
    1 -8 -4 3125.81 206.487
    1 -8 -4 2729.38 189.783
    -1 -8 4 2833.93 250.399
    1 -8 -4 2740.32 195.932
    1 -8 -4 2756.04 194.537
    -1 -8 4 2677.43 242.787
    -1 -8 4 2840.83 254.28
    -1 -8 4 3161 250.542
    -1 -8 4 3020.93 251.73
    1 -8 -4 2694.55 187.567
    -1 -8 4 3242.7 272.967
    1 -8 -4 3006.98 195.555
    -1 -8 4 3115.19 201.076
    -1 -8 4 3138.32 248.465
    -1 -8 4 2851.82 198.392
    -1 -8 4 3416.79 265.049
    -1 -8 3 17172.1 586.801
    1 -8 -3 16322.8 508.065
    1 -8 -3 16257.2 505.871
    1 -8 -3 15365.1 481.211
    -1 -8 3 16033.5 499.499
    1 -8 -3 16069.3 584.713
    1 -8 -3 17314.7 480.79
    1 -8 -3 15840.2 503.814
    1 -8 -3 14599.9 472.925
    -1 -8 3 17179.5 619.095
    -1 -8 3 15320.7 591.566
    1 -8 -3 16139.1 515.949
    -1 -8 3 17283.3 614.694
    -1 -8 3 16789.2 607.215
    1 -8 -3 17086.5 523.327
    -1 -8 3 16937.7 502.199
    -1 -8 3 16760.1 621.374
    -1 -8 3 16820.9 590.33
    1 -8 -3 16788.8 507.129
    1 -8 -3 15682.6 490.351
    -1 -8 3 16317.3 496.889
    1 -8 -2 1645.98 153.8
    -1 -8 2 1826.68 184.071
    -1 -8 2 1746.81 164.48
    1 -8 -2 1825.53 153.677
    1 -8 -2 1758.67 160.614
    1 -8 -2 1866.77 160.445
    1 -8 -2 2001.09 195.016
    1 -8 -2 1639.33 158.058
    -1 -8 2 2121.68 203.942
    -1 -8 2 1703.33 182.87
    1 -8 -2 1794.71 164.499
    1 -8 -2 1934.65 173.83
    -1 -8 2 1800.18 187.398
    -1 -8 2 1840.98 192.033
    1 -8 -2 1864.08 172.68
    -1 -8 2 1907.34 185.223
    1 -8 -2 2056.06 174.012
    1 -8 -2 1703.66 144.798
    -1 -8 2 1707.78 148.4
    1 -8 -2 1760.35 162.691
    -1 -8 2 1690.94 156.07
    -1 -8 2 1699.69 188.725
    -1 -8 1 7123.81 360.494
    -1 -8 1 6661.9 323.335
    1 -8 -1 6292.65 304.807
    1 -8 -1 6074.7 296.311
    1 -8 -1 6496.66 344.419
    1 -8 -1 6986.94 318.425
    -1 -8 1 6202.13 324.574
    1 -8 -1 5987.9 310.589
    1 -8 -1 6464.96 331.487
    1 -8 -1 6222.55 329.108
    -1 -8 1 6416.44 352.721
    1 -8 -1 6291.57 324.003
    -1 -8 1 6460.64 348.922
    -1 -8 1 6459.4 352.168
    1 -8 -1 6793.87 327.119
    -1 -8 1 6721.13 359.665
    -1 -8 1 6775.82 357.02
    1 -8 -1 6605.01 287.219
    1 -8 -1 6747.41 327.489
    -1 -8 1 6630.54 289.197
    -1 -8 1 6234.26 304.843
    1 -8 -1 6141.25 318.492
    -1 -8 1 6407.48 335.501
    1 -8 -1 6655.07 324.746
    -1 -8 1 6934.72 369.295
    -1 -8 0 946.909 135.645
    1 -8 0 884.321 110.385
    -1 -8 0 833.631 112.833
    -1 -8 0 946.402 127.087
    -1 -8 0 880.996 128.617
    1 -8 0 760.273 106.958
    1 -8 0 759.647 113.53
    1 -8 0 879.188 122.245
    -1 -8 0 844.979 125.152
    1 -8 0 957.606 129.744
    -1 -8 0 893.269 129.582
    1 -8 0 909.163 122.962
    -1 -8 0 709.124 112.781
    1 -8 0 973.152 134.346
    1 -8 0 879.901 119.392
    -1 -8 0 908.943 126.661
    -1 -8 0 749.573 114.316
    -1 -8 0 703.518 107.559
    1 -8 0 980.05 108.106
    1 -8 0 896.823 124.318
    1 -8 0 968.894 128.037
    -1 -8 0 979.971 121.084
    1 -8 0 870.086 125.656
    -1 -8 -1 8820.04 399.852
    -1 -8 -1 8357.01 379.417
    1 -8 1 8927.25 364.66
    -1 -8 -1 8341.38 392.727
    1 -8 1 8636.75 399.257
    -1 -8 -1 8435.29 404.494
    1 -8 1 7964.02 351.943
    1 -8 1 8588.94 377.143
    -1 -8 -1 9290.68 411.523
    1 -8 1 8797.08 403.38
    -1 -8 -1 8581.63 384.944
    1 -8 1 8881.65 416.262
    1 -8 1 8487.73 410.544
    -1 -8 -1 8676.26 381.641
    1 -8 1 7829.69 394.15
    -1 -8 -1 8803.49 400.431
    1 -8 1 8839.97 382.259
    -1 -8 -1 9012.87 379.718
    1 -8 1 8805.28 329.507
    1 -8 1 8754.73 408.223
    1 -8 1 8288.5 396.492
    1 -8 1 8836.33 392.253
    -1 -8 -1 8146.96 381.313
    -1 -8 -1 8570.62 370.233
    -1 -8 -2 286.26 75.4006
    -1 -8 -2 431.355 85.4563
    -1 -8 -2 303.348 81.1641
    1 -8 2 183.116 53.5172
    -1 -8 -2 228.465 51.5602
    1 -8 2 256.454 68.0018
    -1 -8 -2 221.947 67.3697
    1 -8 2 267.113 73.4657
    -1 -8 -2 197.99 59.364
    1 -8 2 233.201 70.4915
    1 -8 2 304.61 75.906
    -1 -8 -2 283.06 76.8662
    -1 -8 -2 451.955 93.7603
    1 -8 2 308.144 80.3838
    1 -8 2 181.371 75.811
    -1 -8 -2 333.495 82.115
    -1 -8 -2 225.956 64.7953
    -1 -8 -2 212.924 62.5125
    -1 -8 -2 239.694 64.4962
    1 -8 2 205.219 68.9083
    1 -8 2 269.769 77.9077
    1 -8 2 319.697 64.1903
    1 -8 2 196.445 72.5729
    1 -8 2 315.511 81.8479
    1 -8 2 273.566 53.7984
    -1 -8 -3 1869.72 177.233
    -1 -8 -3 1847.81 193.643
    -1 -8 -3 1881.86 182.696
    1 -8 3 1948.86 163.975
    -1 -8 -3 2188.33 214.57
    1 -8 3 2006.69 178.149
    -1 -8 -3 2197.7 153.005
    1 -8 3 1615.59 177.276
    -1 -8 -3 1935.12 177.414
    1 -8 3 1914.39 205.034
    -1 -8 -3 1796.25 156.462
    1 -8 3 2104.25 210.547
    -1 -8 -3 1893.59 167.339
    1 -8 3 1697.63 181.274
    1 -8 3 2008.71 183.577
    1 -8 3 1555.55 181.767
    -1 -8 -3 1717.93 174.869
    1 -8 3 1857.86 148.361
    1 -8 3 1879.87 184.895
    1 -8 3 1815.81 193.042
    -1 -8 -3 1725.98 174.472
    -1 -8 -3 1766.38 172.314
    -1 -8 -3 1943.27 159.522
    -1 -8 -3 1735.74 162.095
    1 -8 3 1795.36 194.534
    -1 -8 -4 48.5066 38.6334
    -1 -8 -4 73.9207 30.2956
    -1 -8 -4 192.398 78.2251
    -1 -8 -4 64.5077 35.258
    -1 -8 -4 115.146 39.4346
    -1 -8 -4 159.153 80.3098
    1 -8 4 82.347 48.0113
    1 -8 4 97.1438 42.04
    -1 -8 -4 112.14 62.5004
    -1 -8 -4 115.91 38.4885
    1 -8 4 120.829 70.2025
    1 -8 4 111.442 62.0384
    -1 -8 -4 209.617 63.7618
    1 -8 4 90.6954 43.7743
    -1 -8 -4 103.793 43.2313
    -1 -8 -4 72.8552 48.3255
    1 -8 4 159.562 42.7938
    -1 -8 -4 116.779 43.6961
    1 -8 4 7.94627 40.9703
    1 -8 4 102.297 62.6423
    1 -8 4 111.925 63.7976
    -1 -8 -5 2254.93 186.484
    -1 -8 -5 2315.02 157.987
    1 -8 5 2371.12 239.911
    -1 -8 -5 2346.83 185.59
    1 -8 5 2486.48 238.014
    -1 -8 -5 2409.75 202.145
    -1 -8 -5 2166.96 148.856
    -1 -8 -5 2077.02 193.629
    1 -8 5 2276.04 230.759
    1 -8 5 2336.83 209.948
    -1 -8 -5 2217.05 168.311
    1 -8 5 2314.58 231.35
    -1 -8 -6 915.515 116.57
    -1 -8 -6 864.171 127.601
    -1 -8 -6 778.884 94.924
    1 -8 6 865.914 151.166
    1 -8 6 916.076 145.284
    -1 -8 -6 737.138 102.516
    -1 -8 -6 914.943 125.09
    -1 -8 -6 895.773 102.788
    1 -8 6 1276.69 154.764
    1 -8 6 1057.24 164.069
    1 -8 6 808.724 139.016
    -1 -8 -7 5720.62 279.198
    -1 -8 -7 5672.93 253.999
    1 -8 7 6104.3 397.728
    -1 -8 -7 5629.87 264.657
    -1 -8 -7 5730.93 306.312
    1 -8 7 6385.66 375.98
    -1 -8 -7 6283.44 265.17
    1 -8 7 5833.32 377.941
    -1 -8 -7 5851.48 320.172
    1 -8 7 6225.79 332.517
    1 -8 7 5958 384.467
    -1 -8 -8 1489.12 133.61
    -1 -8 -8 1451.88 125.534
    -1 -8 -8 1620.26 134.441
    1 -8 8 1788.79 190.936
    -1 -8 -8 1554.42 155.256
    1 -8 8 1748.38 213.907
    -1 -8 -8 1742.01 134.098
    1 -8 8 1888.7 211.365
    1 -8 8 1894.2 215.128
    1 -8 8 1859.95 170.1
    -1 -8 -8 1756.14 169.638
    -1 -8 -9 2355.76 157.642
    -1 -8 -9 2181.87 202.943
    1 -8 9 2734.5 185.395
    -1 -8 -9 2188.77 147.197
    -1 -8 -9 2293.81 181.478
    1 -8 9 2553.61 220.794
    1 -8 9 2366.67 237.786
    1 -8 9 2315.77 230.999
    1 -8 9 2436.5 181.258
    -1 -8 -9 2233.28 187.775
    1 -8 9 2500.62 238.826
    -1 -8 -9 2395.52 152.029
    -1 -8 -10 1874.52 128.323
    -1 -8 -10 1885.1 176.636
    1 -8 10 2152.34 146.853
    -1 -8 -10 2082.37 131.261
    1 -8 10 1997.24 210.088
    -1 -8 -10 2158.54 164.664
    1 -8 10 2076.27 183.105
    1 -8 10 2017.2 201.099
    -1 -8 -10 2044.02 132.684
    1 -8 10 2297.58 215.466
    -1 -8 -10 2067.65 174.036
    -1 -8 -11 600.353 63.8838
    -1 -8 -11 875.849 110.794
    -1 -8 -11 800.653 103.739
    -1 -8 -11 843.767 99.0209
    1 -8 11 751.118 99.5904
    -1 -8 -11 681.951 68.1507
    1 -8 11 901.689 128.203
    -1 -8 -11 691.906 75.4371
    1 -8 11 1027.96 136.65
    1 -8 11 732.341 114.192
    -1 -8 -12 3850.9 208.81
    -1 -8 -12 3827.4 144.219
    1 -8 12 3963.58 241.77
    -1 -8 -12 3749.56 188.744
    -1 -8 -12 3717.93 199.651
    -1 -8 -12 3755.5 161.702
    1 -8 12 4015.32 233.669
    1 -8 12 3744.94 220.761
    -1 -8 -13 355.083 58.0029
    -1 -8 -13 304.077 52.5867
    1 -8 13 380.58 67.2951
    -1 -8 -13 317.285 50.5815
    1 -8 13 411.679 65.4854
    1 -8 13 287.075 53.5949
    1 -7 -15 2163.89 125.149
    -1 -7 15 2262.48 142.186
    -1 -7 15 2212.65 139.066
    1 -7 -15 2069.13 127.989
    -1 -7 15 2134.76 141.028
    1 -7 -14 20.7714 19.5549
    1 -7 -14 52.3542 35.5487
    1 -7 -14 48.4373 34.6947
    -1 -7 14 24.2361 27.0718
    -1 -7 14 81.6181 36.6328
    1 -7 -14 30.0882 25.8161
    -1 -7 14 47.2167 30.8048
    -1 -7 14 117.898 49.9273
    1 -7 -13 2019.67 125.071
    1 -7 -13 1859.8 159.232
    1 -7 -13 1918.79 150.964
    -1 -7 13 2053.11 190.23
    -1 -7 13 1767.84 158.673
    1 -7 -13 2087.5 130.611
    -1 -7 13 2046.37 194.281
    1 -7 -13 2185.66 167.191
    -1 -7 13 1848.22 172.19
    1 -7 -13 2018.91 127.943
    1 -7 -12 690.291 106.225
    1 -7 -12 699.735 105.914
    1 -7 -12 711.526 82.411
    1 -7 -12 779.784 84.9043
    -1 -7 12 631.547 111.601
    1 -7 -12 708.171 98.7516
    -1 -7 12 660.533 119.561
    -1 -7 12 613.819 88.5377
    -1 -7 12 587.131 115.696
    1 -7 -12 579.561 75.2947
    -1 -7 12 755.391 122.174
    1 -7 -11 313.514 77.7775
    1 -7 -11 366.934 86.1429
    1 -7 -11 486.961 74.5785
    1 -7 -11 384.451 68.26
    -1 -7 11 456.08 107.09
    -1 -7 11 315.961 85.4669
    1 -7 -11 421.957 70.1638
    1 -7 -11 310.957 67.9431
    -1 -7 11 464.901 94.1162
    1 -7 -11 493.129 71.6913
    -1 -7 11 233.723 73.1819
    -1 -7 11 429.666 105.412
    1 -7 -10 499.093 90.9617
    1 -7 -10 587.613 83.7363
    1 -7 -10 627.517 115.148
    1 -7 -10 505.054 81.0171
    1 -7 -10 615.675 97.1587
    1 -7 -10 617.861 85.1724
    -1 -7 10 582.899 119.801
    -1 -7 10 641.321 124.304
    -1 -7 10 593.914 128.824
    -1 -7 10 396.023 97.1318
    -1 -7 10 589.126 112.445
    1 -7 -10 580.468 75.881
    1 -7 -9 1414.57 169.414
    1 -7 -9 1412.31 132.813
    1 -7 -9 1388.96 127.547
    1 -7 -9 1223.73 121
    -1 -7 9 1325.32 189.359
    1 -7 -9 1279.67 138.692
    -1 -7 9 1497.96 190.617
    -1 -7 9 1602.71 201.452
    -1 -7 9 1397.36 166.05
    -1 -7 9 1565.7 213.336
    1 -7 -9 1449.46 157.558
    1 -7 -9 1419.06 119.493
    1 -7 -8 3041.69 251.135
    1 -7 -8 2994.45 198.624
    1 -7 -8 3572.71 209.947
    1 -7 -8 3202.43 199.557
    -1 -7 8 3080.19 285.299
    -1 -7 8 3293.36 288.294
    1 -7 -8 3001.45 174.34
    1 -7 -8 3034.17 213.013
    1 -7 -8 3649.29 193.635
    -1 -7 8 2861.31 267.95
    1 -7 -8 3052.45 224.025
    1 -7 -8 3076.19 167.652
    -1 -7 8 3697.56 281.249
    -1 -7 8 3381.87 301.075
    -1 -7 7 35161 851.927
    1 -7 -7 32979.5 872.082
    1 -7 -7 34526.3 842.72
    1 -7 -7 33977.9 756.236
    -1 -7 7 34258.9 942.971
    1 -7 -7 35394.5 941.927
    1 -7 -7 37353.1 764.314
    1 -7 -7 32170.9 683.577
    -1 -7 7 37001.4 1001.36
    -1 -7 7 34765.7 998.232
    1 -7 -7 34913.2 744.21
    1 -7 -7 33043 774.33
    -1 -7 7 34736.5 977.119
    -1 -7 7 34895.6 995.429
    1 -7 -7 32887.8 663.966
    -1 -7 7 36110.2 782.623
    1 -7 -7 34270 691.375
    1 -7 -7 32157.6 791.001
    -1 -7 7 35299.1 1011.9
    -1 -7 7 35934.1 976.283
    -1 -7 7 36955.5 950.795
    -1 -7 6 6773.61 380.042
    1 -7 -6 7562.08 366.068
    1 -7 -6 6850.07 362.933
    -1 -7 6 7395.58 348.897
    1 -7 -6 6759.93 304.983
    1 -7 -6 7416.75 306.958
    1 -7 -6 7119.57 391.381
    1 -7 -6 7143.16 306.521
    -1 -7 6 7458.72 411.687
    -1 -7 6 7051.49 407.717
    -1 -7 6 6953.72 411.8
    1 -7 -6 6838.57 315.142
    -1 -7 6 7012.96 404.862
    1 -7 -6 6372.17 274.739
    -1 -7 6 7412.45 320.491
    -1 -7 6 7489.46 398.225
    1 -7 -6 6987.77 281.203
    -1 -7 6 7081.06 416.428
    -1 -7 6 7395.88 405.27
    1 -7 -6 6583.41 269.32
    1 -7 -6 6682.55 320.139
    1 -7 -5 9194.66 360
    -1 -7 5 8888.95 417.223
    -1 -7 5 9719.93 428.32
    1 -7 -5 8912.61 345.63
    1 -7 -5 8997.75 408.685
    1 -7 -5 9372.76 407.642
    1 -7 -5 9353.86 349.758
    1 -7 -5 9382.3 439.267
    -1 -7 5 10208.9 465.392
    1 -7 -5 8451.16 330.082
    -1 -7 5 9592.62 461.967
    1 -7 -5 9070.3 361.521
    -1 -7 5 9572.82 466.506
    -1 -7 5 10185.9 474.672
    -1 -7 5 9819.3 455.43
    1 -7 -5 9752.69 367.994
    1 -7 -5 8812.43 328.11
    -1 -7 5 9534.52 364.043
    -1 -7 5 9797.51 474.997
    -1 -7 5 10234 454.495
    1 -7 -5 9799 345.181
    -1 -7 5 9443.25 440.497
    -1 -7 5 9445.53 341.113
    1 -7 -4 5840.01 276.522
    1 -7 -4 5720.01 279.83
    -1 -7 4 5890.64 328.738
    -1 -7 4 5679.76 314.021
    1 -7 -4 5857.24 312.993
    1 -7 -4 5430.03 304.554
    1 -7 -4 5723.98 270.434
    1 -7 -4 5709.45 330.393
    -1 -7 4 5594.11 257.328
    1 -7 -4 6064.94 279.897
    -1 -7 4 6292.59 357.582
    -1 -7 4 6068.58 350.292
    1 -7 -4 5117.5 256.932
    -1 -7 4 5453 334.373
    1 -7 -4 5839.05 280.077
    1 -7 -4 6261.87 293.222
    -1 -7 4 5647.13 343.703
    1 -7 -4 5479.9 263.76
    -1 -7 4 6047.59 341.358
    1 -7 -4 6005.03 282.82
    1 -7 -4 5885.07 271.848
    -1 -7 4 5725.9 267.544
    -1 -7 4 6130.58 339.082
    1 -7 -4 6246.74 278.385
    -1 -7 4 6899.43 359.755
    -1 -7 4 6061.58 361.499
    -1 -7 4 6093.63 282.953
    1 -7 -3 7014.63 304.177
    1 -7 -3 7347.63 345.681
    -1 -7 3 6844.63 301.6
    -1 -7 3 7297.56 363.774
    1 -7 -3 7420.62 319.356
    -1 -7 3 7458.44 344.225
    1 -7 -3 7303.98 344.695
    -1 -7 3 7836.57 330.933
    1 -7 -3 6931.99 307.319
    1 -7 -3 7205.1 362.785
    1 -7 -3 7096.27 305.014
    -1 -7 3 6576.8 295.392
    1 -7 -3 6550.73 301.951
    1 -7 -3 6663.57 302.317
    -1 -7 3 7050.01 369.642
    1 -7 -3 7263.77 318.965
    -1 -7 3 7190.94 375.707
    -1 -7 3 7250.59 372.394
    1 -7 -3 7453.81 325.883
    -1 -7 3 7194.88 368.823
    1 -7 -3 7352.12 314.701
    1 -7 -3 7048.54 312.195
    -1 -7 3 7488.98 312.689
    -1 -7 3 7514.26 363.409
    -1 -7 3 6938.4 372.73
    -1 -7 3 6691.51 296.577
    1 -7 -3 7081.53 287.237
    -1 -7 3 7146.48 359.439
    1 -7 -2 21594.6 563.681
    1 -7 -2 21663.4 575.188
    -1 -7 2 22464.3 654.39
    -1 -7 2 21286.8 569.18
    -1 -7 2 20742.4 553.541
    -1 -7 2 20851 575.072
    1 -7 -2 23404.4 577.568
    -1 -7 2 22770.7 577.695
    1 -7 -2 20573.7 555.905
    1 -7 -2 21191.1 633.2
    1 -7 -2 20412.8 569.424
    -1 -7 2 21214.7 649.062
    1 -7 -2 24062.7 632.091
    -1 -7 2 21930.4 662.184
    -1 -7 2 22454.8 668.216
    1 -7 -2 21208.4 593.436
    1 -7 -2 22591.1 596.075
    -1 -7 2 21691.2 651.941
    1 -7 -2 21060.4 584.238
    -1 -7 2 21842.9 633.122
    -1 -7 2 21417.7 566.656
    -1 -7 2 21657 551.789
    1 -7 -2 20514.2 520.532
    -1 -7 2 22182.5 674.118
    1 -7 -2 21936.5 581.055
    1 -7 -2 21003.5 584.95
    -1 -7 1 24785.5 681.831
    -1 -7 1 21965.2 597.549
    -1 -7 1 22959.1 607.013
    1 -7 -1 24969.6 618.671
    1 -7 -1 23020.2 651.374
    -1 -7 1 23332.5 630.593
    -1 -7 1 24458.1 590.689
    1 -7 -1 23037.2 597.927
    1 -7 -1 23720.6 628.477
    1 -7 -1 24422.8 630.988
    -1 -7 1 23418.7 668.392
    -1 -7 1 23739.7 679.898
    1 -7 -1 23704.4 652.709
    -1 -7 1 23805.6 674.347
    -1 -7 1 26014.4 694.678
    1 -7 -1 22479.7 626.792
    1 -7 -1 25048.9 665.675
    1 -7 -1 25167.2 656.967
    -1 -7 1 21126.8 546.476
    1 -7 -1 24777.6 633.902
    -1 -7 1 23900.4 652.499
    -1 -7 1 23706.7 687.4
    1 -7 -1 23104.7 554.667
    -1 -7 1 22592.3 596.613
    1 -7 0 14861.4 468.364
    -1 -7 0 13956.9 477.394
    -1 -7 0 15555.4 519.014
    -1 -7 0 14920.2 481.833
    1 -7 0 14053 458.116
    -1 -7 0 15384.8 438.236
    -1 -7 0 14122.8 494.803
    1 -7 0 15376.1 502.95
    1 -7 0 14949.6 497.059
    1 -7 0 15562.2 494.312
    -1 -7 0 15691 513.96
    1 -7 0 14640.4 503.192
    1 -7 0 15541.6 520.629
    -1 -7 0 15938.4 530.253
    1 -7 0 14024.5 480.715
    -1 -7 0 14753.2 503.363
    -1 -7 0 15194.1 514.641
    1 -7 0 14666.6 515.134
    1 -7 0 15740.2 520.094
    1 -7 0 15658.2 496.536
    -1 -7 0 15259.4 479.45
    1 -7 0 14544.1 502.753
    -1 -7 0 15121.4 493.869
    -1 -7 0 15263.1 524.627
    -1 -7 0 12341.3 398.495
    1 -7 0 14920.3 423.256
    -1 -7 -1 1180.89 138.761
    -1 -7 -1 1036.41 128.566
    -1 -7 -1 991.109 120.091
    1 -7 1 1060.52 124.551
    -1 -7 -1 1116.98 137.603
    -1 -7 -1 1167.64 111.141
    1 -7 1 1143.94 135.264
    1 -7 1 1024.85 120.755
    1 -7 1 1067.46 135.801
    -1 -7 -1 999.286 121.203
    1 -7 1 1107.19 136.241
    -1 -7 -1 1116.71 135.645
    -1 -7 -1 1222.81 144.306
    1 -7 1 1028.31 131.627
    1 -7 1 1089.58 131.023
    1 -7 1 1070.31 125.308
    1 -7 1 1166.14 131.736
    -1 -7 -1 956.313 116.947
    1 -7 1 1269.41 106.385
    1 -7 1 1120.16 135.705
    1 -7 1 1195.26 144.117
    -1 -7 -1 1018.09 120.265
    1 -7 1 1040.48 105.33
    -1 -7 -1 992.686 118.273
    -1 -7 -1 1267.35 144.675
    -1 -7 -2 25309.3 671.291
    -1 -7 -2 23237.9 672.987
    -1 -7 -2 23842.9 650.567
    -1 -7 -2 23677.3 542.143
    1 -7 2 23818.1 621.315
    1 -7 2 23482.7 634.321
    -1 -7 -2 24458.4 555.579
    -1 -7 -2 24753.7 703.956
    1 -7 2 24117.3 681.543
    1 -7 2 23348.9 690.072
    1 -7 2 24092.8 712.579
    -1 -7 -2 23519.5 621.87
    -1 -7 -2 24150.6 632.568
    -1 -7 -2 23299.8 646.829
    -1 -7 -2 24379.5 683.15
    1 -7 2 25571.2 713.474
    1 -7 2 23653.8 670.826
    1 -7 2 23993.6 651.325
    1 -7 2 24701.2 665.67
    -1 -7 -2 24629.1 649.38
    1 -7 2 25706.1 719.999
    -1 -7 -2 24056.1 643.404
    -1 -7 -2 25822.8 691.281
    1 -7 2 24363.1 546.567
    1 -7 2 24074.4 559.498
    -1 -7 -2 24311.4 618.51
    1 -7 2 24767.1 708.537
    -1 -7 -3 21367.5 615.21
    -1 -7 -3 20741.5 646.32
    -1 -7 -3 22089.8 616.934
    1 -7 3 19555.6 587.226
    -1 -7 -3 21077.4 504.956
    1 -7 3 20751.3 556.474
    1 -7 3 20962.4 649.071
    -1 -7 -3 21183.8 670.486
    1 -7 3 21661.8 695.261
    -1 -7 -3 20067.5 558.31
    -1 -7 -3 21744.9 606.508
    1 -7 3 20889.6 606.933
    1 -7 3 20313.5 634.478
    -1 -7 -3 21543.6 565.345
    -1 -7 -3 21178 631.872
    1 -7 3 21928.4 671.591
    1 -7 3 20507.4 666.01
    -1 -7 -3 21101.3 626.398
    -1 -7 -3 20805.5 548.756
    1 -7 3 21201.4 518.453
    -1 -7 -3 21199.2 582.749
    1 -7 3 21580.9 674.978
    -1 -7 -3 20277.8 596.04
    1 -7 3 21925.9 633.515
    1 -7 3 22342.4 527.176
    1 -7 3 22408.8 689.006
    -1 -7 -4 21906.5 682.637
    -1 -7 -4 21788.6 635.445
    -1 -7 -4 22649 622.028
    -1 -7 -4 21352.2 518.039
    1 -7 4 22242.7 687.884
    1 -7 4 20666.8 545.52
    1 -7 4 21907 635.015
    1 -7 4 20884 695.903
    -1 -7 -4 21306.8 541.729
    -1 -7 -4 22234.2 645.742
    1 -7 4 23483.3 708.672
    1 -7 4 22482.8 687.484
    -1 -7 -4 22459.3 610.764
    1 -7 4 23432.7 741.707
    1 -7 4 22001.2 700.231
    1 -7 4 22152.5 708.325
    1 -7 4 21208.1 535.683
    1 -7 4 23877.6 670.19
    -1 -7 -4 21505.8 622.241
    -1 -7 -4 22317.3 544.582
    -1 -7 -4 21454 642.558
    -1 -7 -4 21717.9 573.152
    -1 -7 -5 674.88 99.5813
    -1 -7 -5 465.934 89.6399
    -1 -7 -5 497.574 101.648
    -1 -7 -5 549.332 99.6501
    1 -7 5 481.976 96.2467
    1 -7 5 579.218 81.3629
    1 -7 5 505.44 92.1684
    1 -7 5 584.73 115.146
    -1 -7 -5 671.881 84.4789
    -1 -7 -5 459.241 80.5713
    -1 -7 -5 641.242 106.996
    1 -7 5 498.331 106.275
    1 -7 5 550.221 121.008
    1 -7 5 589.511 118.363
    -1 -7 -5 460.83 79.4043
    1 -7 5 571.646 82.1027
    1 -7 5 444.498 106.934
    1 -7 5 606.018 105.775
    1 -7 5 539.111 117.881
    1 -7 5 553.284 117.109
    -1 -7 -5 566.417 99.9048
    -1 -7 -6 1437.9 153.935
    -1 -7 -6 1431.23 170.409
    -1 -7 -6 1487.51 145.696
    1 -7 6 1452.82 179.26
    1 -7 6 1484.46 125.56
    -1 -7 -6 1488.55 129.7
    1 -7 6 1519.94 186.472
    1 -7 6 1753.9 195.936
    1 -7 6 1663.53 202.994
    1 -7 6 1415.75 181.912
    -1 -7 -6 1274.35 146.652
    1 -7 6 1637.25 201.37
    1 -7 6 1521.64 186.654
    -1 -7 -6 1502.24 141.395
    1 -7 6 1272.74 173.453
    1 -7 6 1527.59 138.951
    -1 -7 -6 1452.13 129.522
    1 -7 6 1704.76 176.237
    1 -7 6 1449.57 189.419
    -1 -7 -6 1276.42 152.271
    -1 -7 -6 1298.69 150.696
    -1 -7 -7 9668.76 447.959
    -1 -7 -7 9332.09 367.498
    1 -7 7 9667.73 320.963
    -1 -7 -7 9661.71 340.842
    -1 -7 -7 9977.2 417.205
    1 -7 7 10305.8 484.125
    -1 -7 -7 9410.27 349.503
    1 -7 7 9968.9 488.199
    1 -7 7 10322.4 527.098
    1 -7 7 10327.3 511.025
    1 -7 7 10158.8 509.669
    -1 -7 -7 9652.08 429.358
    1 -7 7 10058.4 433.42
    1 -7 7 9920.1 370.686
    -1 -7 -7 9643.97 337.405
    1 -7 8 1824.65 212.026
    1 -7 8 1881.09 221.439
    -1 -7 -8 1639.05 144.759
    -1 -7 -8 1537.44 133.283
    -1 -7 -8 1764.46 162.47
    -1 -7 -8 1604.12 136.893
    1 -7 8 1939.36 210.786
    1 -7 8 1770.58 221.156
    1 -7 8 1809.49 218.898
    -1 -7 -8 1696.68 168.846
    1 -7 8 1777.66 216.725
    -1 -7 -8 1972.81 145.539
    1 -7 8 1897.96 181.167
    1 -7 8 1789.78 218.873
    -1 -7 -8 1752.28 179.786
    -1 -7 -9 1194.44 118.333
    1 -7 9 1192.05 176.993
    1 -7 9 1035.37 155.006
    -1 -7 -9 1183.56 117.153
    1 -7 9 1398.77 170.28
    -1 -7 -9 1191.08 138.691
    1 -7 9 886.687 151.136
    1 -7 9 1401.98 200.628
    -1 -7 -9 1273.19 137.352
    -1 -7 -9 1282.86 118.826
    1 -7 9 1408.71 189.461
    -1 -7 -9 1260.37 116.713
    1 -7 9 1361.98 191.073
    -1 -7 -9 1191.54 146.736
    1 -7 9 1205.1 135.678
    1 -7 10 2554.86 242.359
    -1 -7 -10 2549.58 160.183
    1 -7 10 2351.96 236.735
    -1 -7 -10 2316.73 211.721
    1 -7 10 2926.05 237.144
    -1 -7 -10 2557.24 192.752
    -1 -7 -10 2389.38 151.183
    -1 -7 -10 2603.63 198.407
    1 -7 10 2727.19 249.284
    1 -7 10 3085.18 282.232
    1 -7 10 2695.84 256.008
    -1 -7 -10 2647.32 162.726
    1 -7 10 2931.64 264.929
    -1 -7 -10 2534.19 207.179
    -1 -7 -11 1554.36 114.849
    -1 -7 -11 1546.94 167.222
    1 -7 11 1393.09 167.897
    -1 -7 -11 1628.8 147.708
    1 -7 11 1665.53 196.494
    1 -7 11 1588.99 177.444
    -1 -7 -11 1592.63 148.105
    -1 -7 -11 1637.8 116.823
    1 -7 11 1470.67 155.287
    1 -7 11 1859.59 197.459
    -1 -7 -11 1694.86 125.578
    1 -7 11 1431.15 181.322
    -1 -7 -11 1428.05 154.164
    -1 -7 -12 1619.27 162.247
    -1 -7 -12 1243.3 137.478
    1 -7 12 1432.19 156.021
    -1 -7 -12 1570.99 139.67
    1 -7 12 1550.31 178.214
    1 -7 12 1614.93 161.668
    -1 -7 -12 1554.82 105.031
    -1 -7 -12 1559.78 136.885
    1 -7 12 1618.06 143.877
    -1 -7 -12 1459.26 144.174
    -1 -7 -12 1527.5 115.207
    1 -7 12 1695.39 174.597
    1 -7 12 1451.02 165.077
    -1 -7 -13 1599.99 135.199
    -1 -7 -13 1621.48 146.043
    1 -7 13 1942.1 157.753
    -1 -7 -13 1632.25 131.272
    1 -7 13 2016.48 179.275
    -1 -7 -13 1816.94 133.402
    1 -7 13 1686.14 156.174
    -1 -7 -13 1749.92 145.849
    -1 -7 -13 1867.84 120.661
    1 -7 13 1717.99 156.933
    -1 -7 -14 5490.12 213
    -1 -7 -14 6150.44 227.479
    1 -7 14 5610.14 259.351
    -1 -7 -14 5710.22 232.812
    1 -7 14 5968.6 250.847
    1 -7 14 5800.35 249.586
    1 -6 -16 52.9641 26.2072
    -1 -6 16 101.406 37.0542
    1 -6 -16 24.2233 23.4218
    -1 -6 16 13.8081 19.3615
    -1 -6 16 20.2138 26.3636
    1 -6 -15 4881.93 256.039
    1 -6 -15 4891.35 208.468
    -1 -6 15 4688.56 215.226
    1 -6 -15 5520.66 244.547
    -1 -6 15 5141.89 267.396
    -1 -6 15 5252.7 272.441
    -1 -6 15 5301.09 261.112
    1 -6 -15 5351.46 251.671
    1 -6 -14 555.506 86.2515
    1 -6 -14 671.179 96.6976
    1 -6 -14 757.913 117.545
    1 -6 -14 638.317 69.8004
    1 -6 -14 822.019 103.335
    -1 -6 14 740.298 114.986
    -1 -6 14 714.549 102.175
    -1 -6 14 731.749 110.205
    -1 -6 14 644.306 109.07
    1 -6 -13 3094.82 223.366
    1 -6 -13 3487.83 179.748
    1 -6 -13 3500.1 269.361
    1 -6 -13 3273.55 178.935
    1 -6 -13 3506.11 222.73
    -1 -6 13 3484.64 272.361
    -1 -6 13 3423.3 247.192
    -1 -6 13 3749.55 269.591
    1 -6 -13 3325.66 182.132
    -1 -6 13 3738.34 285.836
    1 -6 -13 3625.36 240.612
    1 -6 -12 4839.92 298.222
    1 -6 -12 5496.34 355.695
    1 -6 -12 5487.23 242.048
    1 -6 -12 5660.59 294.242
    -1 -6 12 5465.32 359.368
    -1 -6 12 5354.1 329.076
    1 -6 -12 5613.03 244.946
    -1 -6 12 5956.3 360.363
    1 -6 -12 5311.09 304.173
    -1 -6 12 5497.32 369.281
    -1 -6 12 5526.48 293.319
    1 -6 -12 5537.12 241.496
    1 -6 -11 3154.51 249.132
    1 -6 -11 3064.76 187.016
    1 -6 -11 3113.86 272.579
    1 -6 -11 3047.81 186.082
    1 -6 -11 3296.16 227.535
    -1 -6 11 3613.67 284.813
    1 -6 -11 3090.73 186.121
    -1 -6 11 3432.21 292.241
    -1 -6 11 3360.95 281.115
    1 -6 -11 3580.49 193.328
    -1 -6 11 3461.03 249.619
    -1 -6 11 3607.53 314.28
    1 -6 -11 3514.69 251.25
    1 -6 -10 4281.82 228.208
    1 -6 -10 4148.68 290.503
    1 -6 -10 4451.79 323.603
    1 -6 -10 4291.59 225.705
    -1 -6 10 4327.42 322.185
    1 -6 -10 4571.67 267.318
    -1 -6 10 4412.97 342.52
    1 -6 -10 4566.16 230.296
    1 -6 -10 4765.89 221.927
    -1 -6 10 4527.07 296.812
    1 -6 -10 4558.75 284.08
    -1 -6 10 4205.46 344.988
    -1 -6 10 4959.7 348.54
    -1 -6 9 29295.9 870.906
    -1 -6 9 30842.4 810.724
    1 -6 -9 26903.5 783.265
    1 -6 -9 29958.3 863.866
    1 -6 -9 27801.6 649.719
    1 -6 -9 30219.6 664.254
    1 -6 -9 27339.9 633.826
    -1 -6 9 28551.6 919.032
    -1 -6 9 29481.7 917.231
    -1 -6 9 30472.8 897.897
    -1 -6 9 29018 913.257
    1 -6 -9 25348.5 579.158
    1 -6 -9 29537.6 724.724
    -1 -6 9 31982.3 843.503
    -1 -6 9 31974.3 921.964
    1 -6 -9 29316.3 615.385
    -1 -6 9 30131.7 689.93
    -1 -6 9 31032.9 960.608
    1 -6 -9 27348.5 742.189
    1 -6 -8 17303.1 542.091
    1 -6 -8 17374 603.708
    1 -6 -8 18079.6 500.437
    -1 -6 8 20108.7 622.298
    -1 -6 8 18512.9 658.717
    1 -6 -8 19109.6 501.117
    1 -6 -8 17956.1 483.453
    -1 -6 8 18301.5 688.621
    -1 -6 8 17412 683.287
    1 -6 -8 16462.5 436.346
    -1 -6 8 19061.5 685.479
    1 -6 -8 18297.6 541.135
    -1 -6 8 18255.6 685.952
    -1 -6 8 18699.9 636.596
    1 -6 -8 19677.6 470.284
    -1 -6 8 18530.4 710.232
    1 -6 -8 17054 419.943
    -1 -6 8 20014.2 698.046
    1 -6 -8 17730.5 559.721
    -1 -6 8 18586.1 520.099
    -1 -6 7 5197.88 292.603
    1 -6 -7 5065.79 280.892
    -1 -6 7 4699.49 307.368
    1 -6 -7 5097.12 250.375
    -1 -6 7 5716 321.002
    1 -6 -7 5397.84 250.377
    -1 -6 7 5127.61 336.088
    -1 -6 7 4824.7 335.311
    1 -6 -7 4788.92 220.951
    -1 -6 7 5275.92 346.978
    1 -6 -7 5695.96 257.224
    1 -6 -7 5039.09 265.51
    -1 -6 7 5059.37 338.097
    -1 -6 7 5373.15 261.969
    1 -6 -7 5130.48 226.484
    -1 -6 7 5393.32 341.383
    1 -6 -7 4869.63 275.681
    1 -6 -7 4957.15 213.881
    -1 -6 7 5495.65 361.44
    -1 -6 7 5403.38 325.704
    -1 -6 6 9039.94 375.8
    1 -6 -6 8828.48 334.666
    1 -6 -6 8596.16 312.491
    -1 -6 6 8585.13 402.143
    1 -6 -6 7999.69 355.057
    -1 -6 6 8496.71 376.18
    1 -6 -6 9147.31 327.524
    1 -6 -6 8550.01 341.88
    -1 -6 6 9169.84 437.299
    -1 -6 6 8176.44 417.504
    1 -6 -6 8829.36 325.576
    -1 -6 6 8814.04 428.288
    -1 -6 6 8809.74 428.362
    1 -6 -6 8084.02 295.184
    -1 -6 6 9045.47 338.723
    -1 -6 6 8758 420.064
    -1 -6 6 8950.96 443.135
    -1 -6 6 8522.75 300.153
    1 -6 -6 8626.14 295.185
    -1 -6 6 8865.91 409.509
    1 -6 -6 8417.55 354.434
    1 -6 -6 8901.97 304.725
    1 -6 -5 7896.45 346.822
    1 -6 -5 8234.35 319.122
    -1 -6 5 8459.25 375.634
    1 -6 -5 8119.24 304.557
    -1 -6 5 8619.3 348.493
    -1 -6 5 8326.7 350.778
    -1 -6 5 8093.23 274.568
    1 -6 -5 8070.38 377.808
    1 -6 -5 8415.71 310.365
    1 -6 -5 8818.84 319.786
    1 -6 -5 7918.01 311.528
    -1 -6 5 7924.84 393.775
    -1 -6 5 8546.84 405.529
    -1 -6 5 8095.61 391.535
    -1 -6 5 8103.87 296.725
    -1 -6 5 8756.97 329.708
    -1 -6 5 8568.09 389.871
    -1 -6 5 8565.79 415.276
    1 -6 -4 39047.3 763.922
    1 -6 -4 38270.9 834.363
    -1 -6 4 38057.9 790.262
    -1 -6 4 40680.8 865.918
    -1 -6 4 41237.3 833.581
    1 -6 -4 40449.5 893.733
    1 -6 -4 40131.2 774.495
    -1 -6 4 38168.3 727.256
    -1 -6 4 40121.4 915.029
    1 -6 -4 38906.7 756.823
    -1 -6 4 40207.5 927.374
    1 -6 -4 39899.5 743.373
    -1 -6 4 38796.1 772.498
    -1 -6 4 39601 757.233
    -1 -6 3 22432.8 578.223
    1 -6 -3 23298.7 597.198
    -1 -6 3 22868.6 540.664
    1 -6 -3 22823.7 537.685
    -1 -6 3 23727.7 523.528
    1 -6 -3 24352.4 639.61
    1 -6 -3 23623.8 559.332
    -1 -6 3 22027.7 528.598
    -1 -6 3 24429.1 578.876
    1 -6 -3 22712.3 547.686
    -1 -6 3 23327.7 647.987
    -1 -6 3 23316.3 640.851
    -1 -6 3 23205 541.259
    1 -6 -3 22804.7 515.755
    1 -6 -2 38769.6 719.489
    -1 -6 2 38556.3 733.968
    -1 -6 2 37175.9 736.666
    1 -6 -2 38109.7 771.676
    -1 -6 2 38455.4 719.231
    1 -6 -2 37528.1 745.235
    -1 -6 2 38308.4 741.023
    -1 -6 2 39378.3 736.978
    1 -6 -2 40186.4 822.502
    -1 -6 2 37398 818.251
    1 -6 -2 38627.8 752.864
    -1 -6 2 39102.8 830.668
    1 -6 -2 37463.1 683.023
    -1 -6 2 39131.6 737.359
    -1 -6 1 20301.9 514.025
    1 -6 -1 19974.6 487.559
    -1 -6 1 19004.4 501.276
    1 -6 -1 19447.3 517.019
    1 -6 -1 20881.1 558.62
    -1 -6 1 20234.4 490.201
    -1 -6 1 20169.6 531.463
    1 -6 -1 20420.9 531.553
    -1 -6 1 20232.9 560.057
    1 -6 -1 19860.8 525.905
    1 -6 -1 19152.3 522.4
    -1 -6 1 19269.1 551.415
    1 -6 -1 20813.8 398.961
    1 -6 -1 19975.8 467.725
    -1 -6 1 19819.3 507.877
    -1 -6 0 18118.5 507.658
    -1 -6 0 17778.5 495.184
    1 -6 0 18219.3 465.797
    1 -6 0 19010.9 524.548
    -1 -6 0 18106.6 518.49
    1 -6 0 18395 515.272
    -1 -6 0 18793.6 463.372
    -1 -6 0 18512.7 527.867
    1 -6 0 18252.5 513.019
    -1 -6 0 17490.5 513.295
    1 -6 0 18162.1 519.77
    1 -6 0 18536.9 447.291
    -1 -6 0 18651.9 498.946
    1 -6 0 18026.2 398.027
    -1 -6 -1 13600.3 425.365
    -1 -6 -1 12730.9 430.459
    1 -6 1 13251.2 418.084
    -1 -6 -1 13432.9 371.794
    1 -6 1 12604.5 429.63
    -1 -6 -1 13251.8 446.531
    -1 -6 -1 12617 416.548
    -1 -6 -1 12462.6 418.593
    1 -6 1 12361.3 420.199
    1 -6 1 12262.4 433.774
    1 -6 1 12619 359.8
    -1 -6 -1 12796.6 411.03
    1 -6 1 13175.9 341.037
    -1 -6 -2 19459.8 530.261
    -1 -6 -2 18328.2 544.28
    1 -6 2 19056.4 554.069
    -1 -6 -2 18427.8 444.531
    1 -6 2 18905.5 501.476
    -1 -6 -2 18295.8 503.164
    1 -6 2 18591.3 561.307
    1 -6 2 18160.4 534.989
    1 -6 2 19281.5 455.014
    1 -6 2 18916.1 439.649
    -1 -6 -2 18559.8 515.193
    -1 -6 -3 3276.99 209.722
    1 -6 3 3256.48 223.203
    -1 -6 -3 3294.21 224.974
    1 -6 3 3566.45 235.357
    1 -6 3 3244.26 189.593
    -1 -6 -3 3439.81 174.23
    -1 -6 -3 3375.91 197.935
    1 -6 3 3276.03 233.285
    1 -6 3 3205.18 219.946
    1 -6 3 3462.65 178.514
    -1 -6 -3 3305.31 210.356
    1 -6 3 3345.6 174.841
    1 -6 4 47113.1 860.966
    1 -6 4 46212.2 988.33
    -1 -6 -4 47520.5 948.076
    -1 -6 -4 47467 996.755
    1 -6 4 45366.6 835.582
    1 -6 4 46780.5 1004.25
    -1 -6 -4 45379.7 851.653
    1 -6 4 47336.2 1032.09
    1 -6 4 47355.7 995.899
    1 -6 4 47608.1 830.043
    -1 -6 -4 45656.5 929.248
    1 -6 5 3559.97 255.514
    1 -6 5 3728.45 269.861
    -1 -6 -5 3545.14 248.509
    1 -6 5 3651.76 214.095
    -1 -6 -5 3919.48 228.402
    -1 -6 -5 3479.96 226.082
    -1 -6 -5 3591.78 185.78
    1 -6 5 3902.85 270.811
    1 -6 5 3526.47 186.331
    -1 -6 -5 3831 216.84
    1 -6 5 3577.61 251.469
    1 -6 5 3751.28 273.141
    -1 -6 -5 3933.9 246.077
    1 -6 5 3849.8 284.709
    1 -6 5 4220.47 276.641
    1 -6 5 3700 269.685
    -1 -6 -5 3699.33 247.799
    1 -6 5 3752.29 269.64
    1 -6 5 3912.42 250.262
    -1 -6 -5 3467.47 226.742
    1 -6 5 3610.29 195.46
    -1 -6 -5 3337.89 192.193
    -1 -6 -6 1406.81 157.382
    1 -6 6 1507.48 144.994
    1 -6 6 1510.67 178.11
    -1 -6 -6 1504.61 141.551
    -1 -6 -6 1390.93 141.645
    1 -6 6 1377.89 174.018
    1 -6 6 1540.54 173.06
    1 -6 6 1244.22 108.657
    -1 -6 -6 1396 119.088
    1 -6 6 1652.63 167.762
    1 -6 6 1581.17 180.283
    1 -6 6 1699.53 181.202
    1 -6 6 1365.71 174.143
    1 -6 6 1419.33 165.398
    -1 -6 -6 1363.68 139.719
    1 -6 6 1693.12 190.815
    1 -6 6 1539.64 183.353
    -1 -6 -6 1563.6 158.075
    -1 -6 -6 1590.06 136.897
    1 -6 6 1509.04 129.448
    1 -6 6 1549.67 174.284
    -1 -6 -6 1565.15 128.982
    -1 -6 -6 1380.08 147.113
    1 -6 6 1689.02 191.066
    -1 -6 -6 1664.2 167.28
    1 -6 6 1466.26 155.28
    1 -6 7 16519.1 639.473
    1 -6 7 16647.1 636.294
    -1 -6 -7 16923.8 572.549
    -1 -6 -7 17709.9 653.103
    -1 -6 -7 15655.1 472.059
    1 -6 7 16594.7 541.584
    -1 -6 -7 16756.7 519.724
    1 -6 7 16846.6 620.7
    1 -6 7 17075.1 640.036
    -1 -6 -7 16439.6 446.137
    1 -6 7 16078 411.16
    1 -6 7 16452.7 605.276
    1 -6 7 18116.9 680.142
    -1 -6 -7 16697.7 538.178
    -1 -6 -7 16292.2 519.637
    1 -6 7 17229.2 661.133
    -1 -6 -7 15870.9 453.124
    1 -6 7 16237.4 633.931
    1 -6 7 16957 609.225
    1 -6 7 17015.9 647.309
    -1 -6 -7 16296.5 441.336
    1 -6 7 17165.4 561.727
    -1 -6 -7 16124.8 537.56
    1 -6 7 17059.3 479.381
    1 -6 7 17786 650.42
    -1 -6 -7 17046.3 567.02
    -1 -6 -8 3761.49 214.177
    -1 -6 -8 3649.64 257.73
    1 -6 8 3685.14 258.631
    1 -6 8 3792.55 307.993
    1 -6 8 3947.27 298.127
    -1 -6 -8 3657.61 294.206
    -1 -6 -8 3773.44 204.979
    1 -6 8 3812.03 182.693
    1 -6 8 3849.15 308.054
    1 -6 8 3469.27 299.238
    1 -6 8 3919.53 289.524
    -1 -6 -8 3593.1 240.154
    1 -6 8 3699.23 311.128
    -1 -6 -8 3769.1 244.583
    1 -6 8 3993.15 319.589
    -1 -6 -8 3560.95 198.323
    1 -6 8 3269.39 270.646
    1 -6 8 3524.6 296.293
    1 -6 8 3747.46 303.394
    1 -6 8 3551.09 214.509
    1 -6 8 4205.07 313.757
    -1 -6 -8 3560.08 194.037
    1 -6 8 4056.19 259.669
    -1 -6 -8 3503.23 253.913
    -1 -6 -9 6470.34 279.605
    1 -6 9 6524.2 415.562
    1 -6 9 6451.55 414.309
    -1 -6 -9 5993.44 269.871
    1 -6 9 6854.45 435.27
    -1 -6 -9 6782.34 334.71
    1 -6 9 6960.2 384.5
    -1 -6 -9 6578.61 329.573
    -1 -6 -9 6257.64 262.142
    1 -6 9 6086.14 403.485
    -1 -6 -9 7145.12 281.585
    1 -6 9 7517.8 432.42
    -1 -6 -9 6636.71 353.928
    1 -6 9 6591.41 419.22
    -1 -6 -10 8683.31 446.111
    -1 -6 -10 8468.34 308.013
    1 -6 10 9167.48 491.865
    1 -6 10 8502.16 469.766
    -1 -6 -10 9265.05 395.794
    1 -6 10 9136.4 436.282
    1 -6 10 8630.84 478.41
    1 -6 10 10056.6 524.505
    -1 -6 -10 8445.24 299.379
    -1 -6 -10 8788.88 379.664
    -1 -6 -10 8853.76 390.34
    -1 -6 -10 8569.4 402.87
    -1 -6 -10 8989.22 318.691
    1 -6 10 8743.19 487.894
    1 -6 10 9284.54 477.237
    1 -6 11 1510.44 191.983
    -1 -6 -11 1403.63 166.838
    -1 -6 -11 1454.91 116.537
    -1 -6 -11 1482.6 183.172
    1 -6 11 1545.13 192.635
    -1 -6 -11 1491.92 116.791
    1 -6 11 1434.8 195.255
    -1 -6 -11 1588.43 156.199
    1 -6 11 1595.96 200.199
    1 -6 11 1515.98 165.655
    -1 -6 -11 1646.33 167.148
    -1 -6 -11 1538.07 160.223
    -1 -6 -11 1811.92 137.202
    -1 -6 -11 1695.33 174.814
    1 -6 11 1721.15 206.681
    1 -6 11 1725.88 198.296
    -1 -6 -12 11935.3 462.843
    1 -6 12 12857.4 544.459
    -1 -6 -12 11646.5 505.432
    1 -6 12 12174.5 517.89
    -1 -6 -12 12692.8 434.663
    -1 -6 -12 12007.2 445.295
    1 -6 12 12261.3 454.337
    -1 -6 -12 12133.1 337.051
    1 -6 12 12533.4 548.008
    1 -6 12 12855.6 536.529
    -1 -6 -12 11881.5 443.012
    -1 -6 -12 12302.1 459.781
    1 -6 12 12986.5 546.781
    1 -6 12 13244.5 533.207
    -1 -6 -12 12840.9 378.232
    1 -6 13 4021.78 267.007
    -1 -6 -13 3674.68 227.836
    1 -6 13 3868.66 271.461
    -1 -6 -13 3966.11 274.226
    -1 -6 -13 4134.08 228.323
    -1 -6 -13 4091.42 238.569
    1 -6 13 3891.47 278.07
    1 -6 13 3884.01 266.056
    1 -6 13 4112.02 268.827
    -1 -6 -13 3988.66 197.803
    -1 -6 -13 3900.4 240.101
    -1 -6 -13 3909.17 233.939
    1 -6 13 4043.62 277.357
    -1 -6 -14 1299.63 143.779
    1 -6 14 1655.95 157.012
    -1 -6 -14 1429.83 120.032
    1 -6 14 1500.12 142.252
    -1 -6 -14 1344.65 119.927
    1 -6 14 1438.57 141.543
    1 -6 14 1483.27 155.152
    -1 -6 -14 1399.8 129.22
    1 -6 14 1676.95 152.493
    -1 -6 -14 1555.25 136.703
    1 -6 14 1523.71 151.796
    -1 -6 -15 325.231 57.18
    1 -6 15 307.147 60.1614
    -1 -6 -15 274.65 69.2524
    1 -6 15 339.492 62.0961
    -1 -6 -15 324.883 55.455
    -1 -6 -15 367.671 55.7355
    1 -6 15 269.348 59.1632
    1 -6 15 372.931 62.2912
    1 -5 -16 1517.57 145.532
    -1 -5 16 1624.31 131.232
    1 -5 -16 1325.91 113.429
    -1 -5 16 1747.39 150.929
    1 -5 -16 1675.32 132.444
    -1 -5 16 1531.39 141.072
    -1 -5 16 1562.28 133.141
    1 -5 -16 1676.74 134.891
    -1 -5 15 1189.33 136.858
    1 -5 -15 1053.64 105.865
    1 -5 -15 1082.32 142.664
    1 -5 -15 1131.35 121.627
    1 -5 -15 1073.59 118.175
    -1 -5 15 1111.86 135.658
    -1 -5 15 1022.51 116.526
    -1 -5 15 1151.34 132.828
    -1 -5 15 1142.37 143.62
    1 -5 -15 1144.4 127.1
    1 -5 -14 6156.64 238.135
    -1 -5 14 6828.25 355.34
    1 -5 -14 6329.4 374.019
    1 -5 -14 5555.47 282.536
    -1 -5 14 6213.82 320.63
    -1 -5 14 6021.87 350.176
    1 -5 -14 5943.94 305.624
    1 -5 -14 6790.31 319.71
    1 -5 -14 6132.28 313.487
    -1 -5 14 6560.61 349.708
    1 -5 -14 6200.97 321.242
    -1 -5 14 6317.33 368.739
    1 -5 -13 367.698 66.1919
    1 -5 -13 449.192 95.0912
    -1 -5 13 458.699 104.674
    1 -5 -13 380.576 98.7098
    1 -5 -13 499.082 96.234
    -1 -5 13 390.856 89.5758
    -1 -5 13 326.849 99.6364
    1 -5 -13 356.657 65.1008
    1 -5 -13 323.916 75.8228
    -1 -5 13 454.977 102.455
    1 -5 -13 410.071 83.4402
    1 -5 -13 355.151 81.9834
    1 -5 -13 407.212 71.5512
    -1 -5 13 353.564 92.7255
    1 -5 -12 168.013 68.981
    1 -5 -12 184.597 93.9725
    -1 -5 12 151.648 79.1861
    1 -5 -12 110.522 56.2614
    1 -5 -12 87.2187 31.3109
    -1 -5 12 76.6515 43.5023
    1 -5 -12 61.3292 42.3006
    -1 -5 12 164.656 71.509
    1 -5 -12 114.236 42.5591
    1 -5 -12 114.781 52.5396
    -1 -5 12 144.168 60.9653
    1 -5 -12 114.913 40.7907
    -1 -5 12 176.856 71.5125
    -1 -5 12 113.267 49.0967
    1 -5 -11 3506.73 198.593
    1 -5 -11 2944.84 241.834
    1 -5 -11 3488.87 296.978
    -1 -5 11 4171.62 307.169
    -1 -5 11 3616.34 279.212
    1 -5 -11 3189.88 191.16
    1 -5 -11 3799.93 242.354
    1 -5 -11 3795.61 248.839
    -1 -5 11 3851.94 290.379
    1 -5 -11 3477.12 196.575
    -1 -5 11 3771.04 308.496
    1 -5 -11 3739.55 199.066
    -1 -5 11 3518.8 282.489
    -1 -5 11 3809.26 260.831
    1 -5 -11 3763.21 262.93
    -1 -5 10 38639 1007.78
    -1 -5 10 38953 991.296
    -1 -5 10 39808.6 958.874
    1 -5 -10 37165.4 755.121
    1 -5 -10 37388.1 1020.26
    1 -5 -10 36350.8 920.175
    1 -5 -10 37808 759.554
    -1 -5 10 42134.2 1028.3
    -1 -5 10 40802.1 1071.16
    1 -5 -10 36572.1 744.26
    -1 -5 10 38036.3 1058.47
    1 -5 -10 38562.4 857.009
    -1 -5 10 39983.8 1069.97
    1 -5 -10 39834.6 880.179
    -1 -5 10 41756.4 1034.6
    1 -5 -10 41401.7 751.143
    -1 -5 10 36589.1 771.403
    1 -5 -10 38313.6 904.063
    -1 -5 10 42205.1 1043.89
    1 -5 -9 6703.02 279.114
    -1 -5 9 7420.97 392.378
    1 -5 -9 7279.63 403.408
    -1 -5 9 7702.62 377.894
    1 -5 -9 6947.3 364.102
    -1 -5 9 7481.67 394.535
    -1 -5 9 7471.23 395.934
    1 -5 -9 7516.53 292.39
    1 -5 -9 7049.55 279.526
    -1 -5 9 7175.05 413.9
    -1 -5 9 7009.31 414.264
    1 -5 -9 7250.21 326.287
    -1 -5 9 7614.72 427.135
    1 -5 -9 7285.6 269.864
    1 -5 -9 7434.77 354.976
    -1 -5 9 7732.97 411.843
    -1 -5 9 7563.78 302.832
    1 -5 -8 4918.46 234.012
    1 -5 -8 4764.25 252.925
    1 -5 -8 5016.54 320.903
    -1 -5 8 5558.09 303.506
    -1 -5 8 5174.49 312.916
    -1 -5 8 5273.85 311.782
    1 -5 -8 5551.2 243.076
    -1 -5 8 4970.94 330.47
    1 -5 -8 5175.57 265.322
    -1 -5 8 5404.56 345.299
    1 -5 -8 5093.41 230.475
    1 -5 -8 4918.99 213.303
    -1 -5 8 5381.66 338.482
    -1 -5 8 5051.11 242.301
    -1 -5 8 5844.16 343.019
    1 -5 -8 5164.99 282.146
    1 -5 -8 5198.37 218.614
    1 -5 -7 11411.2 399.304
    -1 -5 7 12422.3 469.437
    -1 -5 7 12600.4 445.479
    -1 -5 7 12438.2 458.701
    1 -5 -7 12548 370.735
    -1 -5 7 12677.2 500.078
    -1 -5 7 12185.8 501.115
    -1 -5 7 12354 496.889
    1 -5 -7 11773.1 358.936
    -1 -5 7 12193.4 384.595
    1 -5 -6 570.462 71.6999
    -1 -5 6 498.456 96.5972
    1 -5 -6 413.342 71.9421
    -1 -5 6 445.51 81.4859
    -1 -5 6 578.486 62.1665
    -1 -5 6 536.493 86.929
    -1 -5 6 366.761 85.8006
    -1 -5 6 514.757 64.9892
    -1 -5 6 550.987 76.0512
    -1 -5 6 487.049 92.8124
    -1 -5 5 360.469 95.8427
    1 -5 -5 358.721 58.3451
    1 -5 -5 416.661 73.7412
    -1 -5 5 345.494 67.3111
    -1 -5 5 455.313 56.1729
    -1 -5 5 453.662 75.9228
    1 -5 -5 702.219 80.2493
    -1 -5 5 707.535 105.468
    -1 -5 5 407.936 59.3107
    -1 -5 5 523.695 91.5558
    1 -5 -5 424.316 59.3467
    -1 -5 5 408.012 75.1146
    -1 -5 4 14720.8 433.464
    -1 -5 4 5538.74 283.079
    1 -5 -4 14782.9 379.906
    1 -5 -4 14453.5 425.128
    -1 -5 4 14765.7 374.065
    -1 -5 4 14342.6 413.347
    -1 -5 4 14822.2 361.223
    1 -5 -4 15264.9 394.449
    -1 -5 4 15178.5 477.654
    1 -5 -4 14988.5 379.401
    -1 -5 4 15025.6 469.938
    -1 -5 4 14939.2 380.091
    1 -5 -4 14870.4 369.486
    -1 -5 4 6884.63 294.497
    -1 -5 3 3811.16 171.878
    1 -5 -3 3839.24 203.935
    -1 -5 3 3576.79 192.69
    1 -5 -3 3516.53 173.899
    -1 -5 3 3464.65 175.123
    -1 -5 3 848.851 99.3881
    -1 -5 3 3627.24 187.758
    1 -5 -3 3488.97 181.278
    -1 -5 3 3542.09 173.37
    1 -5 -3 3820.62 215.845
    -1 -5 3 3694.47 214.889
    1 -5 -3 3455.23 177.965
    -1 -5 3 3678.79 217.911
    -1 -5 3 670.574 95.0338
    -1 -5 3 3665.97 181.1
    1 -5 -3 3453.62 164.412
    -1 -5 2 25652.9 545.829
    -1 -5 2 26686.2 538.855
    1 -5 -2 26347.7 576.756
    1 -5 -2 26855.2 538.532
    -1 -5 2 25297.9 550.812
    -1 -5 2 27119.9 554.088
    1 -5 -2 26579.1 567.637
    1 -5 -2 28435.8 620.405
    -1 -5 2 26886.5 557.908
    1 -5 -2 26079.2 559.371
    -1 -5 2 26283.2 612.952
    -1 -5 2 26838.2 619.419
    1 -5 -2 27705.7 428.796
    1 -5 -2 26954 521.374
    -1 -5 2 26400 554.583
    1 -5 -1 24295.2 540.683
    -1 -5 1 26441.3 498.134
    -1 -5 1 24320.4 535.979
    -1 -5 1 24469.3 535.313
    -1 -5 1 23969.4 509.14
    1 -5 -1 24903.4 514.593
    1 -5 -1 25752.5 579.871
    1 -5 -1 24418.6 549.879
    -1 -5 1 25043.5 552.893
    -1 -5 1 24663.2 516.024
    -1 -5 1 24409.8 576.956
    -1 -5 1 24189.3 574.961
    1 -5 -1 24874.6 554.971
    1 -5 -1 24841.6 552.205
    1 -5 -1 24238.3 427.119
    1 -5 -1 23451 487.331
    -1 -5 1 24269.5 534.212
    -1 -5 0 19527.6 366.184
    1 -5 0 18267.5 418.98
    -1 -5 0 18087.3 433.583
    1 -5 0 18605.9 400.333
    -1 -5 0 18501.3 430.994
    1 -5 0 19711.7 459.568
    -1 -5 0 18869.5 396.378
    -1 -5 0 18888.4 456.143
    1 -5 0 17994.4 442.339
    -1 -5 0 19298 464.054
    -1 -5 0 18159.9 453.258
    1 -5 0 18276.6 442.119
    1 -5 0 18143.5 448.548
    1 -5 0 18708 342.423
    -1 -5 0 18209.7 428.272
    1 -5 0 18570.5 384.252
    1 -5 1 8052.69 261.941
    -1 -5 -1 7870.82 285.87
    -1 -5 -1 8103.73 225.311
    -1 -5 -1 7838.78 296.112
    1 -5 1 7679.09 281.366
    1 -5 1 7695.36 296.82
    -1 -5 -1 8004.98 252.608
    -1 -5 -1 8398.91 298.305
    -1 -5 -1 7884.63 292.514
    1 -5 1 8087.8 305.269
    1 -5 1 7971.82 297.43
    1 -5 1 8153.24 234.471
    1 -5 1 7844.54 249.353
    -1 -5 -1 7858.9 284.706
    -1 -5 -2 88243.3 1321.89
    -1 -5 -2 90229.6 1368.03
    1 -5 2 87658.1 1194
    1 -5 2 85742.4 1335.12
    -1 -5 -2 87395.6 1213.8
    1 -5 2 89299.7 1372.27
    1 -5 2 89429.6 1290.97
    1 -5 2 85609.6 1338.07
    1 -5 2 90559.1 1385.59
    -1 -5 -2 89834.1 1312.13
    -1 -5 -2 88636.3 1302.89
    -1 -5 -2 88187.4 1318.56
    1 -5 2 92492.7 1229.77
    1 -5 2 91347.7 1212.09
    1 -5 3 9954.44 296.419
    -1 -5 -3 9976.64 369.758
    1 -5 3 10005.6 358.412
    -1 -5 -3 10262.6 346.018
    -1 -5 -3 10334.7 368.297
    -1 -5 -3 10464 286.091
    1 -5 3 9610.38 305.158
    1 -5 3 10153.8 368.894
    1 -5 3 9930.64 369.342
    1 -5 3 9788.13 353.906
    -1 -5 -3 9480.13 310.315
    -1 -5 -3 9480.65 331.625
    -1 -5 -3 10239.7 270.719
    1 -5 3 9944.19 286.457
    1 -5 3 10143.8 291.333
    -1 -5 -4 38148.6 808.722
    1 -5 4 37492.2 708.68
    1 -5 4 38093.5 805.175
    -1 -5 -4 38043.7 828.576
    -1 -5 -4 38792.5 767.857
    1 -5 4 37378.8 679.759
    1 -5 4 38351.3 821.931
    1 -5 4 36922.2 796.355
    1 -5 4 38083.6 834.888
    -1 -5 -4 37549 694.006
    -1 -5 -4 36849.7 755.042
    1 -5 4 38305.6 678.667
    -1 -5 -5 8904.96 380.795
    1 -5 5 8730.98 366.724
    -1 -5 -5 8677.06 356.927
    -1 -5 -5 8723.14 333.403
    1 -5 5 8432.93 316.405
    1 -5 5 8498.24 371.329
    1 -5 5 8224.4 268.412
    1 -5 5 8721.91 361.808
    1 -5 5 8916.04 387.189
    -1 -5 -5 8693.52 334.469
    1 -5 5 8615.17 286.838
    -1 -5 -6 26846 734.092
    1 -5 6 26363.3 706.987
    -1 -5 -6 26671.2 634.334
    -1 -5 -6 26599.2 681.42
    1 -5 6 27305.3 646.37
    1 -5 6 24586.1 513.726
    1 -5 6 27103.3 736.939
    1 -5 6 25589.5 694.073
    1 -5 6 27175.7 755.017
    1 -5 6 27039.2 573.538
    -1 -5 -6 25872 642.649
    -1 -5 -7 8815.67 323.454
    1 -5 7 9659.91 455.067
    -1 -5 -7 9393.04 433.173
    1 -5 7 9286.08 375.563
    -1 -5 -7 8941.12 348.686
    1 -5 7 8859.4 408.293
    -1 -5 -7 8806.42 377.401
    1 -5 7 8723.64 272.551
    1 -5 7 8957.46 439.097
    1 -5 7 9736.35 445.394
    -1 -5 -7 9427.43 309.996
    -1 -5 -7 8641.17 360.048
    1 -5 7 9216.45 414.103
    1 -5 7 9394.68 452.267
    1 -5 7 9616.84 460.418
    1 -5 7 9895.9 431.179
    -1 -5 -7 9065.98 363.978
    1 -5 7 9250.51 451.223
    -1 -5 -7 9017.38 311.3
    -1 -5 -7 9311.64 302.116
    1 -5 7 8935.69 315.66
    -1 -5 -7 9393.2 395.743
    -1 -5 -7 8955.57 367.795
    1 -5 7 10132.1 450.347
    -1 -5 -8 12120.1 379.816
    1 -5 8 12916.9 559.517
    1 -5 8 13067.9 481.476
    -1 -5 -8 13000 535.485
    1 -5 8 13336.7 525.345
    -1 -5 -8 12416.8 460.174
    1 -5 8 12664.2 551.52
    -1 -5 -8 12202.9 372.135
    1 -5 8 12415.7 538.542
    1 -5 8 12729.9 337.658
    1 -5 8 12883.8 519.789
    -1 -5 -8 11832 361.309
    1 -5 8 13272.7 572.142
    1 -5 8 13555 571.11
    1 -5 8 11993.8 545.545
    -1 -5 -8 12191.9 448.259
    -1 -5 -8 12725.3 448.202
    1 -5 8 13554.3 520.821
    -1 -5 -8 12579.5 475.258
    -1 -5 -8 12953.8 470.409
    -1 -5 -8 12759.2 450.806
    1 -5 8 14556.9 562.544
    -1 -5 -8 13356.8 376.614
    1 -5 8 12616.9 395.501
    -1 -5 -9 2528.3 238.371
    -1 -5 -9 2155.48 188.856
    -1 -5 -9 2354.01 156.846
    1 -5 9 2446.14 228.793
    1 -5 9 2751.49 264.258
    1 -5 9 2502.21 216.292
    1 -5 9 2098.73 227.808
    1 -5 9 2551.67 142.087
    1 -5 9 2232.15 235.091
    -1 -5 -9 2247.5 158.353
    -1 -5 -9 2413.22 154.69
    1 -5 9 2378.86 252.437
    1 -5 9 2088.97 211.086
    1 -5 9 2813.91 238.476
    1 -5 9 2745.45 260.221
    -1 -5 -9 2479.3 195.295
    -1 -5 -9 2425.42 200.488
    1 -5 9 2365.76 248.191
    1 -5 9 2787.88 248.654
    -1 -5 -9 2231.65 198.15
    -1 -5 -9 2241.18 151.836
    -1 -5 -9 2411.16 206.468
    1 -5 9 2299.29 165.196
    1 -5 10 42032.5 1117.77
    1 -5 10 41480.9 1005.22
    -1 -5 -10 39585.3 1037.5
    -1 -5 -10 38213.1 741.393
    1 -5 10 39462.3 1072.54
    -1 -5 -10 39447.7 874.929
    -1 -5 -10 41062.2 927.333
    1 -5 10 44067 1012.46
    -1 -5 -10 38772.1 735.576
    1 -5 10 41496.1 1102.05
    1 -5 10 39541.6 1093.41
    1 -5 10 36616.3 784.001
    -1 -5 -10 40707.7 947.818
    -1 -5 -10 38913.8 759.609
    1 -5 10 43391.8 1069.11
    -1 -5 -10 39206.7 931.884
    1 -5 11 1241.61 182.631
    -1 -5 -11 1135.73 145.936
    1 -5 11 1104.56 170.035
    -1 -5 -11 1038.7 127.001
    -1 -5 -11 1166.91 105.298
    1 -5 11 1220.32 181.976
    1 -5 11 1109.4 169.016
    -1 -5 -11 1253.54 151.393
    1 -5 11 1259.74 157.528
    -1 -5 -11 1209.89 152.864
    1 -5 11 1220.96 168.898
    -1 -5 -11 1188.59 116.721
    -1 -5 -12 3714.47 261.35
    1 -5 12 3794.29 308.156
    -1 -5 -12 3755.51 297.524
    1 -5 12 3951.37 304.129
    1 -5 12 3597.97 248.985
    1 -5 12 3873.52 308.522
    1 -5 12 4305.95 323.672
    -1 -5 -12 3517.55 230.698
    -1 -5 -12 3849.99 260.252
    -1 -5 -12 3622.64 259.399
    1 -5 12 4043.74 297.524
    -1 -5 -12 3795.27 258.195
    -1 -5 -12 3774.93 206.152
    -1 -5 -13 2634.82 245.428
    -1 -5 -13 2269.55 185.303
    1 -5 13 2430.13 233.348
    1 -5 13 2642 234.78
    -1 -5 -13 2444.18 183.282
    1 -5 13 2495.32 233.197
    -1 -5 -13 2550.55 207.509
    1 -5 13 2429.02 229.809
    -1 -5 -13 2467.74 164.874
    -1 -5 -13 2333.63 202.221
    -1 -5 -13 2357.69 196.789
    1 -5 13 2318.41 211.019
    1 -5 14 482.788 100.327
    -1 -5 -14 527.711 106.005
    -1 -5 -14 506.767 88.6452
    1 -5 14 408.078 86.1201
    1 -5 14 567.414 105.22
    -1 -5 -14 655.073 104.883
    -1 -5 -14 533.338 84.1184
    1 -5 14 399.569 93.9206
    -1 -5 -14 506.667 92.0047
    1 -5 14 569.88 106.415
    1 -5 14 571.643 100.096
    -1 -5 -15 883.147 118.088
    1 -5 15 1018.42 124.286
    1 -5 15 994.852 113.752
    -1 -5 -15 1138.54 105.536
    -1 -5 -15 898.972 106.728
    1 -5 15 1131.85 128.681
    1 -5 15 1243.9 133.699
    -1 -5 -15 958.548 104.535
    -1 -5 -15 1116.58 117.278
    1 -5 15 911.112 114.766
    1 -5 15 1038 111.244
    -1 -5 -16 59.7643 35.0901
    -1 -5 -16 1.46513 18.713
    1 -5 16 39.5197 26.0377
    1 -5 16 61.8609 28.2869
    1 -5 16 25.5133 25.828
    1 -5 16 54.722 30.9306
    -1 -5 -16 27.7101 19.7395
    -1 -5 -16 46.2158 23.6487
    1 -5 16 -1.31504 25.9912
    1 -4 -17 316.377 63.6493
    -1 -4 17 209.859 49.433
    1 -4 -17 250.726 49.7373
    1 -4 -17 256.654 50.6121
    1 -4 -17 320.171 56.3961
    -1 -4 17 237.524 53.1745
    1 -4 -17 275.396 50.8154
    -1 -4 17 232.053 53.5144
    -1 -4 17 349.396 57.1336
    1 -4 -16 3013.61 230.532
    -1 -4 16 3157.95 217.48
    -1 -4 16 3134.95 199.015
    1 -4 -16 3309.94 210.502
    1 -4 -16 3251.06 199.729
    -1 -4 16 2299.42 152.197
    -1 -4 16 2791.19 208.928
    -1 -4 16 3102.95 219.929
    1 -4 -16 3028.8 203.029
    -1 -4 16 3034.81 198.864
    1 -4 -16 2908.23 194.601
    1 -4 -15 3325.63 270.866
    -1 -4 15 3859.56 267.677
    1 -4 -15 3529.43 247.646
    1 -4 -15 3194.55 231.73
    -1 -4 15 3280.16 218.649
    -1 -4 15 3682.06 263.591
    -1 -4 15 3640.28 249.485
    1 -4 -15 3621.12 230.899
    1 -4 -15 3772.67 246.681
    1 -4 -15 3253.63 236.531
    -1 -4 15 3856.69 255.903
    1 -4 -15 3801.51 242.215
    -1 -4 14 1187.63 161.066
    1 -4 -14 1112.42 125.83
    1 -4 -14 1036.63 159.76
    1 -4 -14 1173.03 145.452
    1 -4 -14 1296.6 163.384
    1 -4 -14 1010.04 142.413
    -1 -4 14 1267.97 153.047
    1 -4 -14 1447.67 152.164
    -1 -4 14 1204.29 152.804
    1 -4 -14 1068.71 137.471
    -1 -4 14 1223.3 145.766
    -1 -4 14 1307.4 167.172
    1 -4 -14 1285.87 158.598
    -1 -4 14 1296.96 161.587
    1 -4 -13 4348.41 271.499
    1 -4 -13 4766.38 353.889
    -1 -4 13 4274.65 307.664
    1 -4 -13 4376.74 216.074
    1 -4 -13 4100.86 305.126
    -1 -4 13 4892.92 311.993
    -1 -4 13 4706.9 329.571
    1 -4 -13 4654.49 233.537
    1 -4 -13 4300.71 284.772
    -1 -4 13 4868.38 322.434
    1 -4 -13 4522.13 274.85
    1 -4 -13 4360.77 302.331
    -1 -4 13 4668.22 315.572
    1 -4 -13 4410.16 230.256
    1 -4 -13 4418.52 288.577
    1 -4 -12 51504.9 1125.4
    1 -4 -12 56841.6 1345.41
    -1 -4 12 55962.4 1263.67
    1 -4 -12 56593.2 982.253
    -1 -4 12 61000.7 1266.12
    1 -4 -12 57868.7 1288.43
    1 -4 -12 57061.8 993.283
    -1 -4 12 61737.6 1322.75
    -1 -4 12 60369.4 1298.7
    1 -4 -12 58780.8 1194.12
    1 -4 -12 57581.8 1134
    1 -4 -12 58631.5 1011.13
    1 -4 -12 56192.3 1181.23
    -1 -4 12 62237.1 1291.15
    1 -4 -12 56780.1 1214.12
    -1 -4 11 26834 777.537
    1 -4 -11 25398.6 732.101
    -1 -4 11 27423.8 810.195
    1 -4 -11 27866.5 607.912
    1 -4 -11 27291.8 863.493
    -1 -4 11 29362.1 807.952
    -1 -4 11 30144.8 836.882
    -1 -4 11 27885.6 815.999
    1 -4 -11 25859.6 597.055
    -1 -4 11 29707.3 852.266
    -1 -4 11 27834.5 851.67
    1 -4 -11 26655.5 602.244
    1 -4 -11 27330.9 702.451
    1 -4 -11 27874 743.677
    -1 -4 11 29021.4 849.31
    -1 -4 11 27142.4 844.266
    -1 -4 11 27153.3 606.389
    -1 -4 11 29753.9 830.251
    1 -4 -11 27713.8 769.716
    1 -4 -11 28612.5 612.162
    1 -4 -11 28754.8 761.466
    1 -4 -10 12993.1 559.032
    -1 -4 10 13718.7 510.544
    1 -4 -10 12364.7 483.453
    -1 -4 10 13697.5 515.158
    1 -4 -10 13372.5 500.687
    1 -4 -10 12665 379.717
    -1 -4 10 13105.4 528.877
    -1 -4 10 13151.4 525.045
    1 -4 -10 13077.2 385.949
    -1 -4 10 13885.7 541.75
    -1 -4 10 14306.9 562.431
    -1 -4 10 13629.5 560.353
    1 -4 -10 13585.8 474.622
    -1 -4 10 12494 540.883
    1 -4 -10 13742.9 456.564
    1 -4 -10 13491.5 388.027
    -1 -4 10 13187.4 535.02
    -1 -4 10 12720.2 386.783
    1 -4 -10 13084 489.336
    1 -4 -10 14145.1 496.026
    1 -4 -10 14301.4 387.676
    -1 -4 10 14391.3 544.532
    1 -4 -9 20463.5 494.278
    1 -4 -9 21730 633.484
    1 -4 -9 20631.1 681.764
    1 -4 -9 20185.3 614.492
    -1 -4 9 20587.5 654.717
    -1 -4 9 22713.1 646.597
    -1 -4 9 21936 642.721
    1 -4 -9 21558.1 644.25
    -1 -4 9 20512.3 647.762
    1 -4 -9 21035.7 630.573
    1 -4 -9 22222.8 506.9
    1 -4 -9 21195.3 563.923
    -1 -4 9 20584 688.748
    -1 -4 9 20897.3 685.252
    1 -4 -9 21186 583.524
    -1 -4 9 23078.4 703.109
    1 -4 -9 20463.8 487.734
    -1 -4 9 20934.6 506.266
    1 -4 -9 20813.6 594.781
    1 -4 -9 22095.6 485.08
    -1 -4 9 23986 690.397
    1 -4 -8 3222.67 187.413
    1 -4 -8 3208.21 222.886
    -1 -4 8 3713.42 238.508
    -1 -4 8 3381.05 224.012
    -1 -4 8 3255.15 228.57
    1 -4 -8 2997.82 208.129
    1 -4 -8 3293.27 222.215
    1 -4 -8 3350.69 223.206
    -1 -4 8 3176.48 237.801
    -1 -4 8 3091.75 239.742
    -1 -4 8 3393.21 182.012
    1 -4 -7 678.631 84.2335
    1 -4 -7 955.73 116.187
    -1 -4 7 916.683 111.289
    -1 -4 7 1075.1 123.089
    1 -4 -7 838.041 104.542
    1 -4 -7 946.226 105.922
    -1 -4 7 994.078 67.3996
    1 -4 -7 884.368 112.2
    -1 -4 7 881.936 109.922
    -1 -4 7 966.248 125.4
    -1 -4 7 856.431 119.8
    -1 -4 7 949.337 95.0425
    1 -4 -6 4299.99 175.969
    -1 -4 6 4240.11 231.507
    1 -4 -6 4522.64 240.993
    1 -4 -6 4396.28 211.012
    -1 -4 6 4466.84 232.842
    1 -4 -6 4281.54 209.789
    -1 -4 6 4606.54 233.558
    1 -4 -6 4754.08 220.252
    1 -4 -6 4456.68 216.615
    -1 -4 6 4404.75 149.231
    -1 -4 6 4322.93 248.467
    -1 -4 6 4596.61 251.994
    -1 -4 6 4697.3 178.882
    -1 -4 6 4526.25 203.363
    1 -4 -6 4259.48 177.564
    1 -4 -5 24499.8 468.746
    -1 -4 5 24649.2 556.533
    1 -4 -5 24197.9 530.692
    1 -4 -5 25220 580.932
    1 -4 -5 25559.3 488.574
    1 -4 -5 26390.3 516.482
    -1 -4 5 24875.4 545.625
    1 -4 -5 24771.7 502.011
    -1 -4 5 24492.4 426.905
    1 -4 -5 27282.1 520.582
    -1 -4 5 25235.9 603.081
    -1 -4 5 25633.6 603.236
    1 -4 -5 23891.9 460.872
    -1 -4 5 25043.8 467.439
    1 -4 -4 30331.3 530.382
    1 -4 -4 30358.3 591.419
    -1 -4 4 30306.8 527.115
    -1 -4 4 30968.3 598.853
    1 -4 -4 32350.2 523.96
    1 -4 -4 32926.3 530.435
    -1 -4 4 31781.2 592.219
    1 -4 -4 33643.8 533.738
    -1 -4 4 30180.9 501.161
    1 -4 -4 31480.7 555.542
    -1 -4 4 33013.7 661.651
    -1 -4 4 33014.1 658.655
    1 -4 -4 29319.9 522.393
    1 -4 -4 30250 519.964
    -1 -4 4 30748.5 536.931
    1 -4 -3 11155.2 289.717
    -1 -4 3 11333.1 317.128
    1 -4 -3 11292.8 323.638
    -1 -4 3 11335.6 275.752
    -1 -4 3 11255.9 294.021
    1 -4 -3 11588 310.394
    -1 -4 3 11331.3 286.48
    -1 -4 3 11268.1 309.879
    -1 -4 3 11402.6 353.263
    -1 -4 3 11483.7 349.22
    1 -4 -3 10907.6 294.759
    1 -4 -3 11328.2 191.991
    -1 -4 3 11480.6 301.027
    1 -4 -3 10890.6 275.978
    1 -4 -2 112858 1207.54
    -1 -4 2 117870 1162.14
    -1 -4 2 111546 1160.15
    1 -4 -2 108725 1127.8
    -1 -4 2 108773 1156.2
    -1 -4 2 113030 1140.71
    -1 -4 2 114153 1169.91
    -1 -4 2 108700 1154.74
    1 -4 -2 115218 1204.11
    1 -4 -2 112210 1251.5
    1 -4 -2 108413 1169.71
    -1 -4 2 110547 1259.93
    -1 -4 2 111950 1258.72
    -1 -4 2 114223 1177.98
    1 -4 -2 110809 1110.12
    1 -4 -2 115187 970.771
    -1 -4 1 111240 1363.93
    -1 -4 1 106433 1402.1
    1 -4 -1 104927 1413.33
    -1 -4 1 101477 1367.24
    -1 -4 1 105380 1403.31
    1 -4 -1 104892 1373.72
    -1 -4 1 105738 1418.77
    1 -4 -1 104875 1430.73
    1 -4 -1 108016 1459.55
    -1 -4 1 104996 1374.98
    1 -4 -1 104193 1420
    1 -4 -1 108331 1424.53
    -1 -4 1 102537 1458.19
    -1 -4 1 104508 1454.3
    1 -4 -1 107753 1280.3
    -1 -4 1 109143 1421.94
    -1 -4 1 105120 1373.03
    1 -4 -1 101830 1347.6
    -1 -4 0 7408.82 240.618
    1 -4 0 7715.78 228.292
    -1 -4 0 7218.21 211.39
    -1 -4 0 7413.44 247.381
    1 -4 0 7458.68 167.377
    1 -4 0 7353.05 236.336
    -1 -4 0 7303.17 206.627
    1 -4 0 7373.46 254.389
    -1 -4 0 7568.4 222.076
    1 -4 0 7966.75 260.401
    -1 -4 0 7322.28 252.314
    1 -4 0 7580 249.273
    1 -4 0 7390.6 253.25
    -1 -4 0 7134.46 251.687
    -1 -4 0 7381.86 218.292
    1 -4 0 7536.66 194.686
    -1 -4 0 6971.6 236.879
    1 -4 0 7080.56 211.801
    1 -4 1 133840 1650.17
    -1 -4 -1 129635 1722.96
    1 -4 1 130631 1578.97
    -1 -4 -1 133267 1704.92
    1 -4 1 129089 1719.32
    -1 -4 -1 131233 1593.47
    -1 -4 -1 123992 1616.36
    1 -4 1 135516 1710.18
    1 -4 1 131551 1740.61
    -1 -4 -1 133741 1718.85
    1 -4 1 131034 1738.2
    -1 -4 -1 131230 1713.73
    1 -4 1 133231 1728.06
    1 -4 1 134201 1604.77
    -1 -4 -1 135412 1623.97
    -1 -4 -1 129474 1702.32
    1 -4 1 130345 1627.66
    -1 -4 -2 74860.1 1099.14
    -1 -4 -2 76831.7 1141.93
    1 -4 2 75795.1 1128.1
    -1 -4 -2 75785.1 1139.83
    1 -4 2 76427.9 1027.4
    -1 -4 -2 72296.3 1010.42
    1 -4 2 74464.6 1140.37
    1 -4 2 76631.6 1077.75
    -1 -4 -2 74593.6 1085.44
    1 -4 2 77619.6 1154.81
    1 -4 2 76103.1 1127.14
    -1 -4 -2 73017.8 1084.31
    1 -4 2 75405.5 1019.71
    1 -4 2 75699.5 1022.2
    -1 -4 -2 74030.6 1096.38
    -1 -4 -2 77014 1003.75
    1 -4 3 11546.4 302.806
    -1 -4 -3 11385.9 349.455
    -1 -4 -3 11481.3 353.092
    1 -4 3 11018 339.969
    -1 -4 -3 10933.7 322.299
    1 -4 3 11057.8 263.757
    -1 -4 -3 10932.1 266.89
    1 -4 3 11599.8 357.059
    1 -4 3 11318.5 297.622
    1 -4 3 10878.7 335.778
    1 -4 3 11918.9 364.891
    -1 -4 -3 11088.1 300.936
    1 -4 3 11350.5 277.35
    -1 -4 -3 11091.8 253.741
    1 -4 3 11396.9 284.023
    -1 -4 -3 10601.4 317.321
    1 -4 4 15587.5 429.738
    -1 -4 -4 15885.2 443.136
    -1 -4 -4 15875.3 433.431
    -1 -4 -4 15842.6 405.57
    1 -4 4 15867.2 391.532
    1 -4 4 15413.6 352.795
    1 -4 4 15441.4 365.686
    1 -4 4 15204.9 439.245
    1 -4 4 14914 419.827
    1 -4 4 15863.1 452.561
    -1 -4 -4 15808.1 308.269
    -1 -4 -4 14265.1 390.164
    1 -4 4 15956.1 359.113
    -1 -4 -5 94417.2 1413.33
    -1 -4 -5 92091.4 1350.56
    1 -4 5 93893.9 1430.09
    1 -4 5 92588.3 1353.91
    -1 -4 -5 93353.1 1448.56
    1 -4 5 88169.1 1327.83
    1 -4 5 94868.8 1466.76
    1 -4 5 90578.3 1236.33
    1 -4 5 92705.3 1467.91
    1 -4 5 96206.3 1432.73
    1 -4 5 95368.6 1280.07
    -1 -4 -5 93567.8 1369.36
    1 -4 6 22960.3 594.839
    1 -4 6 23574.5 566.228
    -1 -4 -6 23166.7 575.79
    -1 -4 -6 22978.8 534.149
    -1 -4 -6 23415.5 619.352
    -1 -4 -6 23257.7 539.456
    1 -4 6 23709.1 628.124
    1 -4 6 21934.9 437.847
    1 -4 6 24286.7 649.546
    1 -4 6 23613.7 603.126
    -1 -4 -6 21699.5 540.216
    1 -4 6 23369.9 491.301
    -1 -4 -7 8192.65 369.503
    1 -4 7 8020.81 329.885
    -1 -4 -7 8135.58 302.253
    -1 -4 -7 7807.3 323.533
    1 -4 7 8143.36 354.93
    1 -4 7 7758.99 232.239
    -1 -4 -7 8325.65 329.391
    1 -4 7 7765.76 367.843
    -1 -4 -7 8430.12 328.715
    1 -4 7 8262.69 357.792
    1 -4 7 8488.3 393.253
    1 -4 7 7614.29 268.009
    -1 -4 -7 7563.39 312.012
    -1 -4 -8 921.754 111.82
    1 -4 8 778.924 110.579
    -1 -4 -8 1111.64 141.795
    -1 -4 -8 936.15 100.57
    1 -4 8 745.341 109.605
    -1 -4 -8 841.215 113.855
    -1 -4 -8 801.504 110.994
    -1 -4 -8 807.149 83.4094
    1 -4 8 794.772 73.5448
    1 -4 8 848.815 130.911
    -1 -4 -8 794.332 100.338
    1 -4 8 914.425 132.309
    1 -4 8 916.681 125.654
    -1 -4 -8 882.256 86.6748
    1 -4 8 899.772 91.991
    -1 -4 -8 1013.02 125.911
    -1 -4 -8 913.233 108.747
    1 -4 8 959.717 134.466
    1 -4 8 688.854 114.215
    1 -4 9 17807.9 579.945
    -1 -4 -9 17170 596.147
    -1 -4 -9 16956 512.719
    1 -4 9 17695.2 589.837
    1 -4 9 17906.3 651.123
    1 -4 9 17155.7 627.202
    -1 -4 -9 15922.7 431.731
    1 -4 9 16108.4 617
    1 -4 9 18490.5 399.657
    -1 -4 -9 16789.9 534.893
    1 -4 9 16778.8 585.738
    1 -4 9 17155.3 649.121
    -1 -4 -9 17407.2 512.753
    1 -4 9 18609.9 656.685
    1 -4 9 18335.7 589.358
    1 -4 9 16392.8 623.907
    -1 -4 -9 16978.6 421.894
    1 -4 9 18673 625.214
    1 -4 9 16294.6 445.196
    -1 -4 -9 18325 445.953
    -1 -4 -9 17051.5 548.314
    -1 -4 -9 17271.6 564.18
    1 -4 10 4193.94 286.37
    -1 -4 -10 3894.23 285.099
    1 -4 10 3915.74 309.712
    1 -4 10 3858.55 275.098
    1 -4 10 3746.87 293.537
    1 -4 10 3771.97 295.62
    1 -4 10 4067.92 271.777
    -1 -4 -10 4106.02 261.791
    1 -4 10 4205.41 312.979
    1 -4 10 3692.55 275.175
    1 -4 10 3969.67 311.315
    1 -4 10 3902.43 301.468
    -1 -4 -10 3606 181.956
    -1 -4 -10 3606.68 230.109
    1 -4 10 4645.57 307.709
    1 -4 10 3621.02 200.882
    -1 -4 -10 3872.38 201.954
    -1 -4 -10 4059.95 273.509
    -1 -4 -10 3914.88 258.426
    -1 -4 -11 9894.57 467.856
    1 -4 11 9032.28 445.749
    1 -4 11 9946.18 505.146
    1 -4 11 9372.45 477.583
    -1 -4 -11 9329.69 381.408
    -1 -4 -11 9714.12 424.509
    1 -4 11 10236.4 502.367
    1 -4 11 9395.96 491.735
    -1 -4 -11 9613.03 439.086
    -1 -4 -11 10423.3 346.678
    -1 -4 -11 9155.81 409.919
    1 -4 11 10372.7 478.052
    -1 -4 -12 14021.9 512.358
    1 -4 12 15588.4 638.656
    1 -4 12 15925.6 619.876
    -1 -4 -12 14826.8 573.76
    1 -4 12 15839.5 630.326
    -1 -4 -12 15296.4 550.01
    -1 -4 -12 14593.9 490.323
    1 -4 12 14940.5 626.497
    -1 -4 -12 15097.9 570.056
    -1 -4 -12 15184.4 535.278
    1 -4 12 15962.2 593.351
    -1 -4 -12 15245.9 445.023
    1 -4 13 13145.3 576.01
    -1 -4 -13 12637.7 568.254
    -1 -4 -13 12808.4 455.087
    1 -4 13 12835.1 543.554
    -1 -4 -13 12190.9 513.888
    1 -4 13 13304.3 574.815
    -1 -4 -13 13229.9 508.833
    1 -4 13 13943.4 571.318
    -1 -4 -13 12701.3 447.375
    -1 -4 -13 12977.8 520.11
    1 -4 13 12774.5 513.583
    -1 -4 -13 13094.1 414.963
    -1 -4 -13 12603.9 474.426
    -1 -4 -14 81.6594 43.7173
    1 -4 14 98.2239 51.3981
    -1 -4 -14 242.036 91.8911
    1 -4 14 204.489 77.4477
    -1 -4 -14 229.767 76.2485
    1 -4 14 209.993 69.6069
    -1 -4 -14 127.335 44.3702
    1 -4 14 193.581 76.5641
    -1 -4 -14 163.021 60.3152
    1 -4 14 191.487 63.2395
    -1 -4 -14 194.561 71.2705
    1 -4 15 1665.2 176.057
    -1 -4 -15 1820.94 187.34
    1 -4 15 1756.56 162.513
    1 -4 15 1743.7 164.64
    -1 -4 -15 1548.64 150.463
    1 -4 15 1608.34 159.372
    1 -4 15 1598.4 164.988
    -1 -4 -15 1845.2 146.401
    -1 -4 -15 1816.9 166.235
    1 -4 15 1796.7 181.257
    -1 -4 -15 1547.67 158.152
    -1 -4 -15 1593.49 143.377
    1 -4 15 1704.03 151.563
    -1 -4 -16 3382.82 225.467
    1 -4 16 3350.17 217.837
    1 -4 16 3120.92 191.535
    -1 -4 -16 3298.21 201.295
    -1 -4 -16 3335.41 174.567
    1 -4 16 3246.88 208.54
    1 -4 16 3255.47 200.319
    -1 -4 -16 3322.63 205.597
    1 -4 16 3231.42 204.462
    -1 -4 -16 3231.93 176.521
    -1 -4 -17 181.012 43.1762
    1 -4 17 235.361 45.7687
    -1 -4 -17 278.62 47.8026
    1 -3 -17 555.79 84.7314
    -1 -3 17 666.586 96.5385
    1 -3 -17 564.495 78.7567
    1 -3 -17 568.829 96.1432
    1 -3 -17 574.642 88.8135
    1 -3 -17 527.626 84.7439
    -1 -3 17 665.522 92.3114
    1 -3 -17 578.65 80.3416
    1 -3 -17 681.377 93.2674
    -1 -3 17 584.937 85.1165
    -1 -3 17 589.668 75.4157
    1 -3 -17 682.224 95.0647
    1 -3 -16 163.985 58.6062
    -1 -3 16 234.829 74.4397
    1 -3 -16 273.766 67.7324
    -1 -3 16 305.37 63.5219
    1 -3 -16 351.753 86.1181
    1 -3 -16 344.257 82.2616
    -1 -3 16 346.371 66.8229
    -1 -3 16 331.089 76.9471
    1 -3 -16 247.274 70.3345
    1 -3 -16 297.722 69.9938
    -1 -3 16 219.299 65.3447
    1 -3 -16 238.695 70.739
    -1 -3 16 444.564 77.6324
    1 -3 -15 740.22 114.047
    -1 -3 15 857.118 132.34
    1 -3 -15 621.457 127.995
    1 -3 -15 736.894 134.05
    -1 -3 15 702.41 107.955
    1 -3 -15 510.984 105.235
    -1 -3 15 647.869 118.372
    1 -3 -15 803.215 117.877
    1 -3 -15 765.304 122.208
    -1 -3 15 670.137 98.7511
    -1 -3 15 676.894 121.305
    1 -3 -15 587.856 108.76
    -1 -3 15 762.513 116.647
    1 -3 -14 16952.9 681.943
    -1 -3 14 17149.7 628.071
    -1 -3 14 16777 580.831
    1 -3 -14 16148.8 639.082
    -1 -3 14 16790.5 615.173
    -1 -3 14 17108.4 622.016
    1 -3 -14 17423.9 612.66
    1 -3 -14 17366.4 566.42
    1 -3 -14 17363.6 633.618
    -1 -3 14 17533.9 606.472
    1 -3 -14 16599.8 576.127
    1 -3 -13 7573.28 348.234
    1 -3 -13 7707.56 455.94
    -1 -3 13 7752.78 413.779
    1 -3 -13 7761.99 438.867
    -1 -3 13 8140.38 406.317
    -1 -3 13 8174.34 423.95
    -1 -3 13 7658.51 409.531
    1 -3 -13 7951.66 401.991
    1 -3 -13 8384.54 380.558
    1 -3 -13 7523.3 379.241
    -1 -3 13 8440.3 417.483
    1 -3 -13 7735.95 415.193
    1 -3 -12 10059.2 414.721
    1 -3 -12 10816.4 351.573
    1 -3 -12 10328.3 522.266
    -1 -3 12 10220.9 469.841
    -1 -3 12 10149.4 446.86
    -1 -3 12 11356.3 485.344
    1 -3 -12 10057.9 496.235
    1 -3 -12 9959.67 494.663
    -1 -3 12 10071.7 455.996
    1 -3 -12 9734.72 483.89
    1 -3 -12 9704.47 490.926
    -1 -3 12 10360.2 466.554
    -1 -3 12 10159 480.276
    -1 -3 12 10670.9 491.516
    1 -3 -12 10427.9 451.405
    1 -3 -12 10914.6 428.169
    -1 -3 12 9989.15 464.982
    1 -3 -12 10119.6 352.728
    -1 -3 12 11406.4 499.053
    1 -3 -12 10372.6 442.469
    -1 -3 12 11448.4 481.438
    1 -3 -12 10851.5 369.574
    1 -3 -12 10541.4 478.37
    -1 -3 11 499.357 105.841
    1 -3 -11 709.839 109.577
    1 -3 -11 523.78 93.8276
    1 -3 -11 596.622 79.4329
    -1 -3 11 678.378 113.927
    -1 -3 11 672.416 111.276
    1 -3 -11 618.922 118.428
    1 -3 -11 544.349 110.905
    1 -3 -11 510.322 110.781
    1 -3 -11 617.525 124.883
    -1 -3 11 743.978 120.515
    -1 -3 11 611.394 105.624
    1 -3 -11 548.723 77.3167
    1 -3 -11 797.969 112.091
    1 -3 -11 520.233 94.5825
    -1 -3 11 685.295 114.65
    -1 -3 11 552.332 106.88
    -1 -3 11 627.334 114.913
    -1 -3 11 658.347 108.903
    1 -3 -11 761.19 90.35
    -1 -3 11 653.681 118.626
    1 -3 -11 628.048 113.199
    1 -3 -10 8363.43 369.104
    1 -3 -10 8756.62 296.245
    -1 -3 10 8825.67 376.266
    -1 -3 10 8966.24 391.765
    1 -3 -10 8950.55 444.983
    -1 -3 10 8777.45 398.436
    1 -3 -10 8976.74 373.654
    1 -3 -10 8868.95 427.859
    1 -3 -10 8339.59 290.417
    1 -3 -10 8709.98 414.776
    -1 -3 10 8438.51 394.079
    1 -3 -10 8269.99 406.975
    -1 -3 10 9021.13 397.158
    1 -3 -10 8869.48 349.463
    -1 -3 10 9143.7 419.153
    1 -3 -10 9254.6 380.81
    -1 -3 10 9349.81 414.267
    -1 -3 10 8550.06 395.129
    1 -3 -10 8914.56 299.593
    -1 -3 10 8974.97 416.82
    1 -3 -10 9014.28 400.285
    -1 -3 10 8187.68 279.227
    1 -3 -10 8521.21 367.453
    1 -3 -10 9633.24 306.003
    1 -3 -9 11704.2 414.016
    -1 -3 9 12541.7 427.688
    -1 -3 9 12769.8 448.828
    -1 -3 9 11503.7 429.074
    1 -3 -9 11014.5 443.686
    1 -3 -9 11463 448.379
    -1 -3 9 11429.6 453.425
    -1 -3 9 12348.7 465.563
    -1 -3 9 11566.5 329.925
    1 -3 -8 21746.6 478.88
    1 -3 -8 21672 555.903
    -1 -3 8 21394 552.028
    -1 -3 8 20849 567.074
    1 -3 -8 20567.1 582.195
    1 -3 -8 20852.4 588.252
    -1 -3 8 21038.2 595.499
    -1 -3 8 21311.6 607.832
    -1 -3 8 21848.4 470.25
    1 -3 -7 580.62 80.452
    1 -3 -7 523.56 65.5176
    -1 -3 7 809.992 100.639
    -1 -3 7 563.773 77.7275
    -1 -3 7 543.399 42.1772
    -1 -3 7 612.311 86.347
    1 -3 -7 453.503 70.1508
    1 -3 -7 522.914 79.3733
    -1 -3 7 747.064 100.586
    -1 -3 7 516.162 83.902
    -1 -3 7 634.812 70.4423
    1 -3 -6 28682.8 601.876
    1 -3 -6 28579.1 479.788
    1 -3 -6 28490.5 551.315
    -1 -3 6 29740.1 593.593
    1 -3 -6 29085.4 608.854
    -1 -3 6 28397.9 424.85
    -1 -3 6 29414.6 597.551
    1 -3 -6 29132.5 605.457
    -1 -3 6 29884.6 643.459
    -1 -3 6 30083 638.809
    -1 -3 6 27710.8 530.524
    1 -3 -6 28263.9 490.228
    1 -3 -5 1156.27 92.8123
    1 -3 -5 1080.82 97.7674
    -1 -3 5 1371.81 103.205
    1 -3 -5 949.789 68.6312
    -1 -3 5 300.85 58.3892
    1 -3 -5 1068.32 91.725
    -1 -3 5 1073.3 91.5151
    -1 -3 5 1019.41 59.643
    1 -3 -5 1032.3 92.5255
    -1 -3 5 1061.13 100.672
    -1 -3 5 1060.92 98.5695
    -1 -3 5 1148.83 74.7244
    -1 -3 5 344.6 50.5583
    1 -3 -5 1079.5 72.8545
    1 -3 -4 13527.5 282.625
    -1 -3 4 13594.8 325.386
    1 -3 -4 13437.7 324.589
    1 -3 -4 13687.2 346.72
    -1 -3 4 13506.5 277.592
    1 -3 -4 13535.4 317.692
    1 -3 -4 13871.9 304.388
    1 -3 -4 13614.4 316.246
    -1 -3 4 13224.1 318.751
    -1 -3 4 13341 260.047
    1 -3 -4 13387.6 282.333
    -1 -3 4 13436.1 356.149
    -1 -3 4 13606.1 354.04
    1 -3 -4 12774.8 270.533
    -1 -3 4 13316.7 287.676
    -1 -3 3 61324.5 690.92
    1 -3 -3 60014 745.091
    -1 -3 3 61963.7 647.885
    1 -3 -3 60010.7 679.093
    -1 -3 3 60024 725.712
    1 -3 -3 60726.1 685.547
    -1 -3 3 58394.6 660.438
    -1 -3 3 59380.4 714.899
    1 -3 -3 59830.9 719.59
    1 -3 -3 60866.5 690.433
    1 -3 -3 62576.9 692.233
    1 -3 -3 61063.4 696.458
    -1 -3 3 62324.4 799.38
    -1 -3 3 59728.5 785.468
    -1 -3 3 61093.3 704.62
    1 -3 -3 60096.2 504.451
    1 -3 -3 60578.1 663.841
    -1 -3 2 567489 6177.33
    1 -3 -2 543759 6149.67
    -1 -3 2 501650 6153.19
    1 -3 -2 531889 6196.52
    -1 -3 2 561261 6188.09
    -1 -3 2 553556 6149.77
    -1 -3 2 531935 6164.04
    1 -3 -2 575270 6212.17
    1 -3 -2 585573 6106.15
    1 -3 -2 557423 6100.64
    1 -3 -2 572150 6100.89
    -1 -3 2 548928 6160.93
    -1 -3 2 569091 6253.64
    1 -3 -2 593872 6197.15
    -1 -3 2 588256 6259.82
    1 -3 -2 568043 6043.62
    -1 -3 2 604244 6195.47
    -1 -3 2 592879 6204.79
    1 -3 -2 575896 6142.18
    -1 -3 1 101294 1277.93
    1 -3 -1 100222 1291.87
    -1 -3 1 97225 1248.02
    -1 -3 1 103916 1269.44
    1 -3 -1 100619 1259.99
    1 -3 -1 98482 1113.67
    -1 -3 1 101881 1288.01
    1 -3 -1 102881 1164.36
    1 -3 -1 106336 1324.22
    -1 -3 1 100725 1259.56
    1 -3 -1 102269 1164.5
    1 -3 -1 104166 1328.68
    1 -3 -1 104399 1300.98
    1 -3 -1 100286 1296.35
    -1 -3 1 100650 1325.68
    -1 -3 1 102293 1327.94
    -1 -3 1 102871 1300.45
    1 -3 -1 98648.2 1242.2
    -1 -3 1 102500 1268.52
    1 -3 -1 106181 1190.78
    -1 -3 0 3659.21 141.64
    1 -3 0 3614.51 139.363
    -1 -3 0 3615.04 143.572
    1 -3 0 3813.57 101.069
    -1 -3 0 3277.2 117.012
    -1 -3 0 3541.14 125.992
    -1 -3 0 3619.39 145.486
    1 -3 0 3546.22 129.435
    1 -3 0 3576.27 82.6119
    1 -3 0 3621.89 147.238
    1 -3 0 3572.78 81.5542
    -1 -3 0 3501.34 124.879
    1 -3 0 3605.79 151.128
    -1 -3 0 3502.88 148.07
    -1 -3 0 3463.86 147.192
    1 -3 0 3655.29 148.074
    1 -3 0 3606.89 144.005
    1 -3 0 3463.48 122.768
    1 -3 0 3626.47 111.673
    -1 -3 0 3630.46 144.516
    -1 -3 0 3667.73 128.726
    1 -3 1 40144.5 643.118
    -1 -3 -1 39053.4 620.383
    -1 -3 -1 40248.8 642.811
    1 -3 1 41395.5 565.075
    1 -3 1 40578 592.305
    -1 -3 -1 39822.4 640.796
    -1 -3 -1 39981.2 575.174
    1 -3 1 40135.8 528.645
    1 -3 1 41532 630.875
    1 -3 1 39547.2 650.587
    1 -3 1 38929 525.456
    1 -3 1 39745.6 646.053
    -1 -3 -1 39483.7 629.547
    -1 -3 -1 39946.6 631.345
    1 -3 1 38850.4 633.09
    1 -3 1 41610.2 572.082
    -1 -3 -1 39266.8 625.866
    -1 -3 -1 38040.4 569.68
    1 -3 1 39940.5 578.851
    -1 -3 -2 617710 6876.98
    -1 -3 -2 596599 6870.36
    1 -3 2 611652 6792.04
    -1 -3 -2 607475 6841.65
    1 -3 2 629595 6877.65
    1 -3 2 615729 6817.02
    1 -3 2 643802 6908.82
    -1 -3 -2 582873 6749.08
    1 -3 2 564376 6752.53
    -1 -3 -2 667229 6844.84
    1 -3 2 658011 6909.52
    1 -3 2 668444 6886.26
    -1 -3 -2 617260 6837.52
    -1 -3 -2 609620 6759
    -1 -3 -2 648126 6859.24
    1 -3 2 657068 6780.42
    1 -3 2 653120 6784.92
    1 -3 3 211011 2467.64
    1 -3 3 206876 2514.02
    -1 -3 -3 205087 2517.96
    -1 -3 -3 202779 2469.9
    -1 -3 -3 204878 2518.35
    1 -3 3 206909 2427.76
    1 -3 3 204821 2536.36
    1 -3 3 215022 2514.56
    -1 -3 -3 211382 2443.34
    1 -3 3 213947 2546.5
    -1 -3 -3 205048 2478.27
    -1 -3 -3 209127 2372.99
    1 -3 3 205636 2418.17
    1 -3 3 218041 2403.64
    -1 -3 -4 148142 1893.2
    -1 -3 -4 145493 1838.41
    1 -3 4 144492 1886.68
    1 -3 4 149175 1857.08
    -1 -3 -4 144504 1898.96
    1 -3 4 140564 1756.44
    1 -3 4 146207 1921.2
    1 -3 4 157527 1940.53
    1 -3 4 149278 1888.31
    1 -3 4 151964 1789.73
    -1 -3 -4 149086 1851.78
    -1 -3 -4 145664 1716.97
    -1 -3 -5 1613.26 108.505
    -1 -3 -5 1580.91 124.007
    1 -3 5 1642.72 117.126
    1 -3 5 1592.09 120.815
    -1 -3 -5 1653.45 119.77
    1 -3 5 1542.84 125.908
    1 -3 5 1433.28 84.604
    1 -3 5 1772.06 126.185
    1 -3 5 1603.47 128.48
    -1 -3 -5 1491.56 109.62
    1 -3 5 1534.69 95.3768
    -1 -3 -5 1362.12 72.2438
    -1 -3 -5 1550.08 126.236
    1 -3 6 8753.98 311.367
    -1 -3 -6 8603.81 296.11
    -1 -3 -6 8408.24 271.44
    1 -3 6 9251.84 314.373
    -1 -3 -6 8982.9 328.05
    1 -3 6 9060.41 337.154
    1 -3 6 8912.38 228.657
    1 -3 6 8509.68 309.037
    1 -3 6 9323.88 344.046
    -1 -3 -6 8634.38 333.259
    -1 -3 -6 8386.15 286.438
    1 -3 6 8307.29 248.367
    -1 -3 -7 3676.52 179.004
    -1 -3 -7 3918.47 201.735
    1 -3 7 4236.44 223.886
    1 -3 7 3849.92 212.473
    -1 -3 -7 3848.89 223.558
    1 -3 7 3648.93 226.359
    1 -3 7 3912.62 148.942
    1 -3 7 3931.33 221.725
    -1 -3 -7 3735.91 229.646
    -1 -3 -7 3638.46 193.79
    1 -3 7 3737.6 168.11
    1 -3 7 3682.07 231.379
    -1 -3 -8 16309.9 453.637
    1 -3 8 16825 503.1
    -1 -3 -8 16438.2 421.423
    1 -3 8 16563.5 506.768
    -1 -3 -8 16893.1 517.978
    -1 -3 -8 16179.4 509.558
    1 -3 8 17722 362.801
    1 -3 8 16461 537.56
    1 -3 8 16751.7 512.319
    1 -3 8 16219.8 396.801
    -1 -3 -8 16704.1 542.566
    1 -3 8 16892.8 546.551
    -1 -3 -8 16215.7 454.119
    1 -3 9 627.973 105.551
    1 -3 9 874.581 118.082
    -1 -3 -9 638.681 96.0757
    1 -3 9 784.342 122.577
    -1 -3 -9 675.091 105.622
    -1 -3 -9 649.646 103.372
    1 -3 9 795.51 121.97
    -1 -3 -9 831.533 118.944
    1 -3 9 843.652 126.227
    1 -3 9 804.165 71.9197
    -1 -3 -9 960.609 119.003
    -1 -3 -9 785.503 97.1355
    1 -3 9 965.535 129.069
    1 -3 9 772.521 111.347
    1 -3 9 883.552 134.413
    -1 -3 -9 762.685 96.4724
    -1 -3 -9 644.912 100.179
    1 -3 9 674.75 79.6239
    -1 -3 -9 900.772 129.446
    1 -3 9 764.173 117.822
    -1 -3 -9 751.306 80.7539
    1 -3 10 864.534 135.77
    1 -3 10 935.358 132.351
    1 -3 10 1030.03 133.058
    -1 -3 -10 963.536 131.641
    -1 -3 -10 940.394 120.887
    -1 -3 -10 962.004 139.52
    1 -3 10 819.367 130.913
    -1 -3 -10 876.093 130.139
    1 -3 10 883.382 136.487
    -1 -3 -10 952.895 123.433
    1 -3 10 1200.98 153.197
    -1 -3 -10 1058.7 118.87
    1 -3 10 870.081 136.796
    1 -3 10 997.148 134.814
    1 -3 10 1052.42 135.336
    1 -3 10 854.91 132.457
    -1 -3 -10 887.921 111.547
    -1 -3 -10 1016.26 134.373
    -1 -3 -10 842.012 90.0261
    1 -3 11 8586.46 424.702
    1 -3 11 8838.44 407.093
    1 -3 11 8594.2 452.124
    -1 -3 -11 8807.1 415.442
    -1 -3 -11 8340.16 431.492
    -1 -3 -11 7971.83 420.416
    1 -3 11 9213.81 446.789
    1 -3 11 8873.61 440.933
    1 -3 11 7951.31 392.467
    1 -3 11 8589.24 451.106
    1 -3 11 9113.22 448.597
    -1 -3 -11 8179.04 348.169
    -1 -3 -11 8872.06 400.851
    1 -3 11 9212.23 447.374
    1 -3 11 9053.33 422.39
    -1 -3 -11 8447.5 379.691
    -1 -3 -11 8525.7 415.573
    -1 -3 -11 9042.61 324.67
    -1 -3 -11 9541.82 384.352
    1 -3 12 7225.86 425.621
    1 -3 12 7162.91 400.515
    -1 -3 -12 7444.98 336.902
    1 -3 12 6998.52 414.42
    1 -3 12 7234.68 404.139
    -1 -3 -12 7261.26 373.11
    -1 -3 -12 7312.26 304.211
    1 -3 12 7445.17 385.542
    -1 -3 -12 6745.49 344.701
    -1 -3 -12 8073.52 358.907
    -1 -3 -12 7238.54 393.22
    1 -3 13 5717.74 377.108
    -1 -3 -13 5683.62 362.396
    1 -3 13 5900.89 359.644
    -1 -3 -13 6066.79 343.451
    1 -3 13 5894.43 362.46
    -1 -3 -13 5910.8 302.209
    1 -3 13 6002.06 378.76
    -1 -3 -13 5518.98 305.952
    -1 -3 -13 5662.55 350.403
    1 -3 13 6214.07 346.296
    -1 -3 -13 5846.78 306.071
    1 -3 14 5492.16 356.298
    -1 -3 -14 5206.31 353.876
    1 -3 14 4845.06 317.215
    -1 -3 -14 5319.47 340.365
    1 -3 14 5171.7 324.817
    1 -3 14 5054.83 340.285
    -1 -3 -14 5221.85 316.613
    -1 -3 -14 5043.73 275.392
    -1 -3 -14 4891.17 279.716
    1 -3 14 5106.83 298.593
    -1 -3 -14 5339.32 282.784
    -1 -3 -14 5212.9 329.59
    -1 -3 -15 676.781 123.509
    -1 -3 -15 624.939 91.8626
    1 -3 15 635.018 123.551
    1 -3 15 685.382 119.485
    -1 -3 -15 549.011 101.616
    1 -3 15 688.032 111.139
    -1 -3 -15 826.625 124.699
    -1 -3 -15 740.127 97.3468
    1 -3 15 700.938 118.636
    1 -3 15 654.887 89.6783
    -1 -3 -15 662.124 112.092
    1 -3 16 253.63 75.2081
    -1 -3 -16 211.992 46.6468
    -1 -3 -16 122.612 54.3193
    1 -3 16 112.671 36.7858
    1 -3 16 136.132 50.1542
    -1 -3 -16 5.61324 34.6137
    -1 -3 -16 144.415 56.9481
    -1 -3 -16 62.2222 32.1735
    1 -3 16 115.248 45.2126
    1 -3 16 164.064 56.8627
    -1 -3 -16 156.877 54.5746
    1 -3 17 1244.09 119.83
    -1 -3 -17 1183.2 120.783
    1 -3 17 1139.97 106.407
    1 -3 17 1346.18 111.379
    -1 -3 -17 1175.56 104.167
    1 -3 17 1093.15 103.875
    1 -3 17 1260.31 103.895
    -1 -3 -17 1361.97 119.023
    1 -3 17 1383.5 123.68
    -1 -3 -17 1345.16 121.899
    1 -3 17 1359.4 120.376
    -1 -2 18 860.026 91.5495
    1 -2 -18 861.473 95.2779
    1 -2 -18 849.586 91.4934
    1 -2 -18 806.646 91.4215
    -1 -2 18 835.722 89.6288
    1 -2 -18 749.677 87.1543
    1 -2 -18 879.673 95.8792
    -1 -2 18 924.914 89.092
    1 -2 -18 907.761 98.6776
    -1 -2 17 968.394 119.16
    1 -2 -17 894.584 121.884
    1 -2 -17 807.567 107.056
    1 -2 -17 885.283 119.786
    -1 -2 17 839.926 90.7243
    1 -2 -17 835.807 115.183
    -1 -2 17 820.285 108.632
    1 -2 -17 1048.37 127.13
    -1 -2 17 969.689 116.675
    1 -2 -17 940.62 122.43
    -1 -2 17 885.694 94.9259
    1 -2 -17 884.069 101.139
    1 -2 -16 1028.42 148.238
    -1 -2 16 935.223 133.323
    1 -2 -16 966.541 134.324
    1 -2 -16 1057.63 148.684
    -1 -2 16 987.251 118.93
    1 -2 -16 1168.82 134.895
    -1 -2 16 1014.54 133.012
    -1 -2 16 1089.3 138.394
    1 -2 -16 1105.42 141.284
    1 -2 -16 1016.03 142.819
    -1 -2 16 1084.38 123.159
    1 -2 -16 1053.98 128.849
    -1 -2 15 11807.8 503.27
    1 -2 -15 11577.2 542.44
    -1 -2 15 11220.6 449.307
    1 -2 -15 11837.4 544.076
    1 -2 -15 12174.2 469.586
    -1 -2 15 12106.5 492.908
    -1 -2 15 11452.7 486.079
    1 -2 -15 11742.6 502.398
    -1 -2 15 12312.6 469.208
    1 -2 -15 11314.2 456.665
    1 -2 -15 11726.2 517.787
    -1 -2 14 4967.83 326.374
    1 -2 -14 5036.71 364.389
    -1 -2 14 5598.72 325.999
    1 -2 -14 5047.91 360.554
    -1 -2 14 5555.94 340.568
    -1 -2 14 5600.26 337.683
    1 -2 -14 5413.62 339.75
    1 -2 -14 5293.72 309.387
    -1 -2 14 5747.34 329.583
    1 -2 -14 5435.1 355.758
    1 -2 -14 5567.81 324.894
    1 -2 -13 291.517 77.9626
    -1 -2 13 291.545 76.893
    1 -2 -13 369.638 103.61
    1 -2 -13 216.232 75.552
    -1 -2 13 242.681 70.7408
    1 -2 -13 341.696 89.5667
    -1 -2 13 312.764 81.9674
    -1 -2 13 257.072 83.937
    1 -2 -13 225.154 66.9972
    -1 -2 13 242.716 75.7218
    1 -2 -13 242.09 73.5014
    -1 -2 12 1201.03 150.266
    -1 -2 12 1316.32 147.036
    -1 -2 12 1357.54 162.318
    1 -2 -12 1210.39 177.392
    1 -2 -12 1317.41 176.468
    -1 -2 12 1208.02 145.61
    -1 -2 12 1363.57 133.074
    1 -2 -12 1321.73 176.596
    1 -2 -12 1156.76 168.627
    -1 -2 12 1568.76 170.852
    1 -2 -12 1297.11 160.193
    -1 -2 12 1237.71 155.944
    -1 -2 12 1212.78 152.288
    1 -2 -12 1302.21 143.71
    -1 -2 12 1466.94 167.028
    1 -2 -12 1278.45 150.796
    1 -2 -12 1215.53 161.895
    -1 -2 11 2706.55 201.633
    1 -2 -11 2668.77 248.071
    1 -2 -11 2603.9 159.666
    -1 -2 11 2637.92 212.256
    -1 -2 11 3010.15 229.757
    1 -2 -11 2409.62 225.884
    -1 -2 11 2749.83 213.659
    1 -2 -11 2765.34 246.837
    1 -2 -11 2675.63 240.124
    1 -2 -11 2705.99 168.72
    -1 -2 11 2863.34 223.028
    -1 -2 11 2542.19 207.633
    1 -2 -11 2871.33 223.037
    1 -2 -11 2869.8 203.932
    1 -2 -11 3216.68 248.652
    -1 -2 11 2959.33 226.583
    1 -2 -11 2909.52 178.317
    1 -2 -11 2428.48 198.202
    1 -2 -10 13101.3 421.209
    -1 -2 10 13281.7 460.007
    -1 -2 10 13206.8 431.977
    -1 -2 10 14049.6 481.675
    1 -2 -10 12829.2 508.429
    1 -2 -10 12251.2 495.986
    1 -2 -10 14363.7 479.209
    1 -2 -10 13571.2 431.744
    -1 -2 10 13435.6 469.12
    1 -2 -10 13715.7 494.82
    1 -2 -10 13658.4 458.28
    1 -2 -10 14165.5 381.36
    -1 -2 10 13829.7 477.976
    -1 -2 9 93487.3 1414.78
    -1 -2 9 98114.5 1497.3
    1 -2 -9 91929.4 1404.21
    1 -2 -9 87922.9 1544.12
    1 -2 -9 86487.4 1539.96
    -1 -2 9 97248.4 1407.78
    -1 -2 9 96535.4 1499.89
    -1 -2 9 95259.7 1263.5
    -1 -2 9 92450.2 1481.34
    1 -2 -8 123718 1722.21
    -1 -2 8 136187 1819.16
    -1 -2 8 130008 1737.98
    1 -2 -8 116858 1834.93
    1 -2 -8 119674 1843.46
    -1 -2 8 130254 1705.33
    -1 -2 8 120652 1787.86
    -1 -2 8 127810 1601.48
    -1 -2 8 130971 1809.23
    1 -2 -7 4774.75 204.36
    -1 -2 7 5163.21 230.182
    1 -2 -7 4777.08 172.506
    -1 -2 7 4652.49 200.442
    1 -2 -7 4326.89 226.903
    -1 -2 7 4843.53 122.365
    1 -2 -7 4478.93 229.668
    -1 -2 7 4659.32 190.138
    -1 -2 7 4858.48 227.043
    -1 -2 7 4855.18 173.723
    1 -2 -7 4681.91 157.211
    -1 -2 7 5110.37 227.424
    1 -2 -6 11362.9 225.229
    1 -2 -6 11491.4 276.475
    1 -2 -6 11162.9 306.966
    -1 -2 6 12145 311.928
    -1 -2 6 11533.3 199.158
    1 -2 -6 11371.9 345.183
    1 -2 -6 11320.8 345.398
    -1 -2 6 11288.8 282.761
    -1 -2 6 11799.8 337.953
    -1 -2 6 11932.5 332.054
    -1 -2 6 11600.6 277.526
    1 -2 -6 11424.6 245.346
    1 -2 -5 38711.6 478.923
    1 -2 -5 39587.4 591.454
    -1 -2 5 40738.4 589.571
    1 -2 -5 39176.1 553.311
    1 -2 -5 38470.1 631.994
    -1 -2 5 38304.6 436.201
    1 -2 -5 38966.5 631.522
    -1 -2 5 39603.6 530.543
    -1 -2 5 40550.8 631.953
    -1 -2 5 40867.5 623.96
    1 -2 -5 39434.7 494.708
    1 -2 -4 34621.3 556.138
    1 -2 -4 34846.8 477.534
    1 -2 -4 34373.4 531.936
    -1 -2 4 33923.9 538.761
    1 -2 -4 34303.7 570.533
    1 -2 -4 35613.5 517.518
    -1 -2 4 34315.2 445.106
    1 -2 -4 33383.4 570.845
    -1 -2 4 35617.6 571.556
    -1 -2 4 35450.5 578.211
    -1 -2 4 33888.9 479.318
    -1 -2 4 34748.1 489.897
    1 -2 -4 33741.6 472.798
    1 -2 -3 262352 3000.97
    -1 -2 3 271346 2953.12
    1 -2 -3 269547 3029.31
    -1 -2 3 269852 2906.1
    -1 -2 3 285105 3042.9
    1 -2 -3 258510 2939.3
    -1 -2 3 247250 2979.49
    1 -2 -3 268197 3018.55
    -1 -2 3 263827 2921.45
    -1 -2 3 240867 2962.46
    1 -2 -3 270912 3023.89
    -1 -2 3 275018 2902.8
    -1 -2 3 271868 3036.47
    1 -2 -3 258865 2949.17
    1 -2 -3 265383 2931.6
    -1 -2 3 266947 3000.97
    -1 -2 3 272168 2971.57
    -1 -2 2 588814 6380.89
    -1 -2 2 518122 6386.45
    1 -2 -2 577843 6434.04
    -1 -2 2 597073 6448.15
    1 -2 -2 579475 6387.57
    -1 -2 2 609298 6413.75
    1 -2 -2 599082 6422.89
    1 -2 -2 620811 6426.69
    1 -2 -2 604836 6420.12
    -1 -2 2 539208 6388.28
    -1 -2 2 577237 6387.83
    -1 -2 2 636631 6477.26
    1 -2 -2 634628 6419.32
    -1 -2 2 632319 6435.16
    1 -2 -2 576070 6299.42
    1 -2 -2 629989 6381.58
    -1 -2 2 629456 6434.92
    1 -2 -1 391269 4370.07
    -1 -2 1 365047 4351.86
    1 -2 -1 390825 4403.88
    -1 -2 1 395290 4382.21
    -1 -2 1 400202 4403.54
    -1 -2 1 403558 4397.46
    1 -2 -1 394418 4345.66
    1 -2 -1 407541 4358.01
    1 -2 -1 417528 4433.74
    -1 -2 1 384513 4361.86
    1 -2 -1 401658 4356.06
    1 -2 -1 395064 4347.16
    1 -2 -1 426662 4410.03
    -1 -2 1 414214 4432.58
    1 -2 -1 416598 4403.15
    1 -2 -1 400841 4315.09
    -1 -2 1 416412 4415.7
    -1 -2 1 415282 4395.18
    1 -2 -1 414642 4358.34
    1 -2 0 127616 1509.51
    1 -2 0 127214 1459.79
    -1 -2 0 129583 1540.18
    1 -2 0 129289 1531.07
    -1 -2 0 127881 1481.63
    -1 -2 0 130256 1536.8
    -1 -2 0 131192 1540.76
    1 -2 0 131028 1481.5
    -1 -2 0 129017 1493.73
    1 -2 0 127189 1481.43
    1 -2 0 131993 1554.35
    1 -2 0 133893 1485.84
    1 -2 0 136197 1551.59
    -1 -2 0 133633 1561.63
    -1 -2 0 135028 1558
    1 -2 0 136417 1545.56
    1 -2 0 136741 1483.09
    -1 -2 0 132894 1548.55
    1 -2 0 129406 1495.27
    -1 -2 0 127691 1512.09
    -1 -2 -1 235021 2732.94
    1 -2 1 233369 2677.78
    -1 -2 -1 239509 2725.89
    -1 -2 -1 240065 2718.3
    1 -2 1 238912 2692.32
    -1 -2 -1 227110 2657.19
    1 -2 1 242129 2719.28
    -1 -2 -1 246336 2727.67
    1 -2 1 255156 2732.49
    1 -2 1 253296 2744.95
    1 -2 1 252206 2678.35
    -1 -2 -1 245219 2728.54
    1 -2 1 243751 2674.62
    -1 -2 -1 242179 2682.94
    -1 -2 -2 19544.1 361.497
    -1 -2 -2 19118.5 352.356
    1 -2 2 20029 341.212
    -1 -2 -2 19061 339.755
    1 -2 2 19439.8 329.919
    1 -2 2 20080.5 362.75
    1 -2 2 19407.5 346.244
    1 -2 2 20041.7 320.65
    -1 -2 -2 19013.6 354.04
    1 -2 2 19973.5 309.84
    -1 -2 -2 18592.1 341.807
    1 -2 3 97088.8 1222.56
    -1 -2 -3 95262.9 1229.58
    -1 -2 -3 95395.9 1195.26
    1 -2 3 96668.1 1232.79
    -1 -2 -3 96738.3 1232.79
    1 -2 3 93908 1158.84
    1 -2 3 96746.7 1212.6
    -1 -2 -3 96329 1238.2
    1 -2 3 98062.5 1240.88
    1 -2 3 95588.2 1166.83
    -1 -2 -3 94495.5 1201.08
    -1 -2 -4 65632 909.771
    1 -2 4 67936.2 957.819
    -1 -2 -4 66769.8 958.69
    1 -2 4 65600.2 946.695
    -1 -2 -4 68176.3 950.943
    1 -2 4 67249.6 863.686
    1 -2 4 68894.4 942.298
    -1 -2 -4 67656.4 925.477
    1 -2 4 68360 889.002
    -1 -2 -4 68674.4 977.42
    -1 -2 -5 90747.5 1277.09
    -1 -2 -5 90867.2 1203.06
    1 -2 5 91984.9 1261.71
    1 -2 5 95289 1287.3
    -1 -2 -5 91932.3 1247.43
    1 -2 5 91443.9 1141.47
    1 -2 5 97094 1316.82
    1 -2 5 90523.5 1250.7
    1 -2 5 93488.3 1181.5
    -1 -2 -5 94065.8 1304.21
    1 -2 5 100579 1317.72
    -1 -2 -6 83.8394 31.1804
    1 -2 6 59.306 27.9205
    1 -2 6 130.009 37.499
    -1 -2 -6 68.8976 30.0757
    -1 -2 -6 53.6282 21.7759
    1 -2 6 82.7036 21.2816
    1 -2 6 101.236 34.3947
    1 -2 6 77.8338 32.5388
    -1 -2 -6 56.4615 39.6656
    1 -2 6 52.6153 32.5929
    -1 -2 -7 6560.41 238.326
    1 -2 7 6610.95 269.266
    1 -2 7 6555.81 254.983
    -1 -2 -7 6269.22 215.208
    -1 -2 -7 6411.41 259.375
    1 -2 7 6957.49 190.978
    -1 -2 -7 6738.31 172.056
    1 -2 7 6986.08 287.957
    1 -2 7 6568.19 257.859
    1 -2 7 6226.06 267.677
    -1 -2 -7 6498.21 275.211
    1 -2 7 6064.46 200.782
    1 -2 8 7940.95 322.009
    -1 -2 -8 7838.25 308.871
    -1 -2 -8 7551.81 248.349
    1 -2 8 8121.29 305.779
    -1 -2 -8 7797.11 272.572
    1 -2 8 8832.18 229.035
    1 -2 8 8211.91 340.048
    1 -2 8 8350.22 314.857
    1 -2 8 7693.7 317.792
    -1 -2 -8 7837.75 326.606
    1 -2 8 7438.73 236.856
    1 -2 9 9574.29 385.962
    -1 -2 -9 9611.59 368.19
    1 -2 9 10251.5 370.105
    1 -2 9 10134.3 268.6
    -1 -2 -9 9597.46 410.743
    1 -2 9 9717.89 363.646
    -1 -2 -9 10136.4 401.482
    -1 -2 -9 9899.13 333.144
    1 -2 9 10139.2 393.341
    1 -2 10 7671.8 338.153
    1 -2 10 8597.74 407.545
    1 -2 10 7615.43 366.344
    -1 -2 -10 7833.18 346.958
    -1 -2 -10 7214.07 382.443
    1 -2 10 8295.95 377.85
    -1 -2 -10 7278.65 382.986
    1 -2 10 7906.81 346.949
    -1 -2 -10 8063.29 357.334
    -1 -2 -10 8146.67 322.508
    1 -2 10 8314 385.541
    1 -2 10 8646.93 404.946
    1 -2 10 8210.5 379.951
    -1 -2 -10 8129.94 341.122
    -1 -2 -10 7663.83 335.046
    1 -2 10 9458.42 390.807
    -1 -2 -10 8171.31 382.059
    -1 -2 -10 8756.24 297.673
    1 -2 10 8174.98 391.085
    1 -2 10 8281.37 375.29
    -1 -2 -10 8068.86 378.277
    -1 -2 -10 7700.84 307.954
    1 -2 11 2323.07 211.493
    -1 -2 -11 2234.18 191.877
    1 -2 11 2547.26 227.977
    1 -2 11 2009.33 180.275
    1 -2 11 2316.63 203.566
    1 -2 11 2213.99 158.04
    -1 -2 -11 1981.03 206.43
    -1 -2 -11 2267.27 222.511
    -1 -2 -11 2317.98 200.881
    -1 -2 -11 2166.48 170.984
    1 -2 11 2836.46 243.166
    1 -2 11 2270.25 207.053
    1 -2 11 2222.62 190.03
    -1 -2 -11 2336.54 213.276
    -1 -2 -11 2485.78 219.091
    1 -2 11 2709.43 216.986
    -1 -2 -11 2228.38 186.356
    -1 -2 -11 2041.67 177.844
    -1 -2 -11 2347.59 162.964
    1 -2 11 2294.15 206.681
    1 -2 11 2255.36 211.9
    -1 -2 -12 298.693 69.3342
    -1 -2 -12 400.765 92.4554
    1 -2 12 395.813 92.2795
    1 -2 12 363.944 100.55
    1 -2 12 334.239 92.1634
    -1 -2 -12 305.258 90.0534
    -1 -2 -12 352.589 91.6854
    1 -2 12 362.461 66.366
    -1 -2 -12 326.283 71.8661
    -1 -2 -12 420.431 94.8203
    1 -2 12 557.699 107.561
    1 -2 12 399.664 105.25
    -1 -2 -12 399.005 86.6837
    1 -2 12 371.913 91.2032
    1 -2 12 544.661 100.407
    1 -2 12 554.949 113.635
    -1 -2 -12 395.725 100.575
    -1 -2 -12 420.244 103.945
    1 -2 13 6972.79 405.758
    1 -2 13 5942 354.254
    -1 -2 -13 5923.31 305.366
    1 -2 13 5851.67 368.238
    1 -2 13 6475.63 366.516
    -1 -2 -13 6544.82 365.823
    -1 -2 -13 6194.17 371.344
    1 -2 13 6961.51 353.02
    -1 -2 -13 6739.6 345.221
    -1 -2 -13 5934.63 316.054
    1 -2 13 6755.6 377.95
    1 -2 14 14841.5 601.599
    -1 -2 -14 14241.7 604.356
    1 -2 14 14619.6 559.297
    -1 -2 -14 14401.4 603.081
    1 -2 14 14601 554.684
    -1 -2 -14 14850 490.574
    1 -2 14 15542.5 607.624
    -1 -2 -14 14948.6 559.774
    -1 -2 -14 14478 496.881
    -1 -2 -14 15174.5 588.648
    -1 -2 -14 14493.3 513.465
    1 -2 14 15323.3 564.715
    1 -2 15 4406.72 304.504
    -1 -2 -15 3989.75 300.25
    -1 -2 -15 3866.82 291.718
    1 -2 15 4380.71 283.053
    -1 -2 -15 3984.81 234.508
    1 -2 15 4299.26 276.352
    -1 -2 -15 4393.12 285.205
    1 -2 15 4249.37 297.607
    -1 -2 -15 4068 249.191
    1 -2 15 4546.07 279.652
    -1 -2 -15 4003.64 284.218
    -1 -2 -15 4088.64 239.423
    1 -2 16 2336.85 204.137
    -1 -2 -16 2499.77 214.725
    1 -2 16 2560.03 197.401
    -1 -2 -16 2594.13 216.265
    -1 -2 -16 2511.74 166.188
    1 -2 16 2409.34 185.002
    -1 -2 -16 2752.5 208.319
    1 -2 16 2584.89 212.971
    -1 -2 -16 2302.03 196.684
    -1 -2 -16 2479.51 172.606
    1 -2 17 94.2834 39.7128
    -1 -2 -17 20.0751 29.968
    1 -2 17 62.0302 34.9251
    1 -2 17 136.255 51.5627
    -1 -2 -17 87.3954 32.9381
    -1 -2 -17 135.462 49.2057
    1 -2 17 115.114 48.9738
    -1 -2 -17 72.1192 34.712
    1 -2 17 -12.7049 17.9879
    1 -2 17 63.6661 35.3767
    -1 -2 -17 136.719 47.8942
    1 -1 -18 1050.62 107.858
    -1 -1 18 1044.67 105.934
    1 -1 -18 1073.2 102.553
    1 -1 -18 1126.66 118.294
    1 -1 -18 1172.59 118.812
    -1 -1 18 1090.09 99.358
    1 -1 -18 991.007 106.627
    -1 -1 18 1087.78 105.348
    1 -1 -18 1120.36 115.775
    1 -1 -17 2164.76 181.805
    -1 -1 17 2478.95 195.529
    1 -1 -17 2040.81 182.05
    1 -1 -17 2231.15 197.192
    -1 -1 17 2066.06 152.383
    1 -1 -17 2226.77 201.849
    1 -1 -17 2293.07 191.685
    -1 -1 17 2229.33 170.909
    -1 -1 17 2136.17 176.649
    1 -1 -17 2092.98 187.84
    1 -1 -17 2094.76 153.775
    1 -1 -16 695.157 105.06
    -1 -1 16 710.339 118.817
    1 -1 -16 564.209 109.385
    -1 -1 16 749.088 108.942
    1 -1 -16 587.428 119.005
    1 -1 -16 730.891 129.095
    1 -1 -16 645.784 113.678
    1 -1 -16 773.099 112.501
    -1 -1 16 642.907 105.626
    -1 -1 16 684.765 111.849
    1 -1 -16 656.653 122.534
    -1 -1 16 703.617 96.2552
    -1 -1 15 1961.02 202.519
    1 -1 -15 1696.95 202.423
    -1 -1 15 1732.13 174.75
    1 -1 -15 1942.46 221.72
    -1 -1 15 1764.29 187.785
    1 -1 -15 1785.21 179.52
    1 -1 -15 1786.63 198.94
    -1 -1 15 1751.89 182.288
    1 -1 -15 2123.17 221.089
    1 -1 -15 1656.17 170.626
    -1 -1 15 1881.32 173.892
    1 -1 -15 1784.22 178.086
    1 -1 -14 7662.51 447.119
    -1 -1 14 7781.14 405.629
    1 -1 -14 8123.68 467.828
    -1 -1 14 7840.96 378.537
    -1 -1 14 8648.41 408.385
    1 -1 -14 8659.38 445.728
    1 -1 -14 8241.86 396.794
    -1 -1 14 7747.7 396.141
    1 -1 -14 8018.26 441.332
    -1 -1 14 8187.53 379.462
    1 -1 -14 7941.35 388.539
    1 -1 -14 7739.99 386.729
    1 -1 -13 7555.79 444.273
    -1 -1 13 8150.86 408.598
    1 -1 -13 8662.67 479.837
    -1 -1 13 8107.8 379.005
    1 -1 -13 8175.97 389.44
    1 -1 -13 8407.74 427.916
    -1 -1 13 8642.39 410.444
    1 -1 -13 8117.08 396.113
    1 -1 -13 7843.88 430.165
    -1 -1 13 8194.34 386.444
    1 -1 -13 8428.32 399.349
    -1 -1 12 7652.61 343.775
    -1 -1 12 7029.05 352.864
    -1 -1 12 8026.36 387.054
    1 -1 -12 6994.72 412.522
    1 -1 -12 7308.72 422.635
    -1 -1 12 6999.78 337.861
    1 -1 -12 7471.89 431.45
    -1 -1 12 7270.62 325.565
    1 -1 -12 6979.18 413.961
    -1 -1 12 7690.43 364.863
    -1 -1 12 8527.42 377.277
    -1 -1 12 7452.06 364.093
    1 -1 -12 8009.7 365.491
    1 -1 -12 7990.49 399.456
    -1 -1 12 7241.5 352.683
    -1 -1 12 8105.93 370.185
    1 -1 -12 8206.13 377.949
    1 -1 -12 7843.49 411.508
    1 -1 -12 7592.78 368.32
    -1 -1 11 14749.8 509.14
    -1 -1 11 14115.2 484.903
    1 -1 -11 13901.6 566.28
    -1 -1 11 14275.7 450.745
    1 -1 -11 14751.8 580.44
    -1 -1 11 14672.3 437.063
    1 -1 -11 13495.2 556.116
    -1 -1 11 13685.8 456.742
    1 -1 -11 13733.4 559.348
    -1 -1 11 13912.1 464.646
    -1 -1 11 13844.1 477.958
    1 -1 -11 14878.9 482.09
    -1 -1 11 13852.6 471.954
    1 -1 -11 14895.1 523.221
    1 -1 -11 13869.9 483.785
    1 -1 -11 14497.6 541.454
    1 -1 -11 15092.2 500.193
    1 -1 -11 13609.4 480.394
    -1 -1 11 14431.6 477.289
    -1 -1 10 8903.29 353.558
    -1 -1 10 9313.38 332.665
    1 -1 -10 8325.94 400.787
    1 -1 -10 8575.53 407.963
    -1 -1 10 8961.63 339.314
    -1 -1 10 9013.53 343.655
    -1 -1 10 8571.47 337.48
    1 -1 -10 8628.45 352.736
    1 -1 -9 21919 495.626
    -1 -1 9 22574.7 556.835
    -1 -1 9 22778.1 515.679
    1 -1 -9 21926.7 629.58
    1 -1 -9 21703.1 628.095
    -1 -1 9 22497 533.249
    -1 -1 9 21724.7 523.204
    1 -1 -9 21775 550.311
    -1 -1 9 22142.3 530.748
    1 -1 -8 34775.9 627.949
    -1 -1 8 36963.7 704.532
    -1 -1 8 34872.4 642.074
    1 -1 -8 33654.5 763.938
    1 -1 -8 34326.1 770.914
    -1 -1 8 35636.5 667.743
    -1 -1 8 35045.4 661.527
    -1 -1 8 35210.6 663.895
    -1 -1 8 36500.9 550.274
    1 -1 -8 35112.8 690.653
    -1 -1 7 6382.09 216.19
    1 -1 -7 6243.25 210.272
    -1 -1 7 6963.56 250.726
    1 -1 -7 6888.19 183.173
    1 -1 -7 6404.76 275.966
    1 -1 -7 6319.6 272.178
    -1 -1 7 6160.46 220.723
    -1 -1 7 6690.73 232.768
    -1 -1 7 6626.1 179.269
    1 -1 -7 6568.2 240.301
    -1 -1 7 7082.32 234.06
    1 -1 -6 38302.3 485.158
    1 -1 -6 39070.8 548.682
    -1 -1 6 41404.2 628.97
    1 -1 -6 41406.3 558.116
    1 -1 -6 37727.6 606.694
    -1 -1 6 39919.1 672.895
    1 -1 -6 37617 716.039
    1 -1 -6 38912.7 723.289
    -1 -1 6 36758.3 616.877
    -1 -1 6 39248.6 641.07
    -1 -1 6 38669.4 633.003
    -1 -1 6 40742.4 570.301
    1 -1 -6 37879.1 652.965
    1 -1 -5 60132 801.176
    1 -1 -5 60705.9 760.198
    1 -1 -5 65771.4 749.334
    -1 -1 5 64830.4 823.535
    1 -1 -5 62064.5 693.517
    -1 -1 5 62502 695.558
    1 -1 -5 62624.5 916.363
    1 -1 -5 62018.4 915.73
    -1 -1 5 62235.2 839.405
    -1 -1 5 59021 809.203
    1 -1 -5 64247.2 655.825
    -1 -1 5 61971.5 825.318
    1 -1 -5 62994.6 855.813
    1 -1 -4 31382.3 391.836
    1 -1 -4 30546.1 418.722
    1 -1 -4 30255.7 439.953
    1 -1 -4 30517 362.381
    1 -1 -4 30451.2 511.4
    -1 -1 4 30195.9 352.182
    1 -1 -4 29739 510.6
    -1 -1 4 30047.7 435.951
    -1 -1 4 31037.5 454.92
    1 -1 -4 29855.6 471.639
    -1 -1 3 21350.5 351.222
    1 -1 -3 19816.4 315.372
    1 -1 -3 19980.1 262.524
    1 -1 -3 19393.3 303.68
    -1 -1 3 20598.8 268.504
    1 -1 -3 19394.6 271.637
    1 -1 -3 19317.3 359.86
    -1 -1 3 18816.2 247.228
    1 -1 -3 19515.7 361.242
    1 -1 -3 20772.6 309.12
    -1 -1 3 19526.3 297.529
    -1 -1 3 20484.8 322.67
    -1 -1 3 20717.2 320.44
    -1 -1 3 20456.4 286.204
    1 -1 -3 19586.7 260.679
    -1 -1 2 136509 1510.66
    -1 -1 2 135188 1529.89
    1 -1 -2 141085 1549.14
    -1 -1 2 136398 1483.92
    1 -1 -2 137073 1499.37
    1 -1 -2 130919 1531.84
    -1 -1 2 135354 1569.8
    1 -1 -2 132815 1490.75
    1 -1 -2 136750 1585.81
    1 -1 -2 138580 1588.26
    -1 -1 2 130782 1481.4
    1 -1 -2 134881 1539.77
    -1 -1 2 133610 1542.54
    -1 -1 2 136243 1491.52
    1 -1 -2 139914 1506.42
    -1 -1 2 131785 1547.82
    1 -1 -2 136124 1478.36
    -1 -1 2 140464 1544.38
    -1 -1 2 136994 1526.27
    -1 -1 1 40644.8 489.118
    -1 -1 1 41693.5 487.148
    1 -1 -1 40777.3 497.004
    -1 -1 1 39631.6 496.632
    1 -1 -1 40736 530.756
    1 -1 -1 39997.2 524.471
    1 -1 -1 39248.2 522.479
    1 -1 -1 39991.7 514.28
    1 -1 -1 40070.1 527.531
    -1 -1 1 39006.3 469.705
    1 -1 -1 40745 527.24
    1 -1 -1 40746.3 529.31
    -1 -1 1 40253.8 513.634
    -1 -1 1 40057.9 515.835
    1 -1 -1 40707.2 494.281
    -1 -1 1 38888 509.072
    -1 -1 1 39580 509.343
    1 -1 -1 39528.9 464.273
    -1 -1 0 21472.1 296.554
    -1 -1 0 21448.7 300.852
    -1 -1 0 20717.3 288.424
    -1 -1 0 20929.6 254.963
    1 -1 0 20830.8 282.225
    1 -1 0 21272.2 310.12
    1 -1 0 21803 304.403
    1 -1 0 20837.4 310.522
    1 -1 0 21133.3 316.86
    1 -1 0 21028 313.204
    1 -1 0 21347.1 311.289
    -1 -1 0 21156.3 257.128
    -1 -1 0 21023.3 302.377
    1 -1 0 21118.7 294.572
    -1 -1 0 21389.2 301.075
    1 -1 0 21504 289.967
    -1 -1 0 21391 281.14
    -1 -1 0 21172.9 304.578
    1 -1 0 20446.1 273.396
    1 -1 0 21171 270.318
    -1 -1 -1 3039.13 86.6286
    1 -1 1 2993.17 93.8405
    1 -1 1 2990.9 88.3723
    -1 -1 -1 3075.91 85.1478
    1 -1 1 3126.14 100.978
    -1 -1 -1 3135.82 60.1823
    1 -1 1 3116.88 96.4059
    1 -1 1 3011.44 83.8193
    1 -1 1 2915.56 79.6898
    -1 -1 -1 3019.51 82.6709
    -1 -1 -1 3040 81.993
    -1 -1 -1 2994.96 83.2584
    1 -1 1 2957.86 85.0293
    -1 -1 -2 282305 3168.47
    -1 -1 -2 269785 3181.59
    1 -1 2 302855 3203.39
    1 -1 2 289951 3208.3
    -1 -1 -2 288503 3193.2
    1 -1 2 272571 3151.98
    -1 -1 -2 257497 3142.28
    1 -1 2 310304 3172.73
    1 -1 2 324263 3247.76
    1 -1 2 292295 3164.15
    -1 -1 -2 302689 3198.22
    1 -1 2 320427 3196.52
    -1 -1 -3 48914 627.742
    1 -1 3 46282.5 644.776
    -1 -1 -3 47403.4 653.316
    1 -1 3 46812.9 675.101
    -1 -1 -3 48278.4 650.815
    1 -1 3 46810.1 603.378
    -1 -1 -3 47603 636.509
    1 -1 3 49908.7 631.454
    1 -1 3 49170.5 687.662
    -1 -1 -3 48017 662.794
    1 -1 3 48570.8 621.711
    -1 -1 -4 68741.1 912.024
    -1 -1 -4 69773.4 871.419
    1 -1 4 68697 904.529
    -1 -1 -4 70677.3 901.677
    1 -1 4 69862.5 950.466
    1 -1 4 70152.1 845.28
    -1 -1 -4 68783.1 910.698
    1 -1 4 69056.2 955.488
    1 -1 4 69040.8 884.618
    -1 -1 -4 69125.1 927.429
    1 -1 4 66264.4 910.359
    1 -1 4 67032.5 862
    1 -1 5 113146 1419.84
    -1 -1 -5 114225 1372.12
    1 -1 5 115462 1482.2
    -1 -1 -5 114136 1405.6
    -1 -1 -5 112065 1430.35
    1 -1 5 115250 1340.66
    -1 -1 -5 112046 1443.74
    1 -1 5 116674 1494.72
    1 -1 5 115874 1409.51
    1 -1 5 109321 1359.59
    -1 -1 -5 114240 1451.69
    1 -1 5 114313 1439.02
    -1 -1 -6 1350.6 86.7096
    1 -1 6 1369.44 106.816
    -1 -1 -6 1509.17 100.845
    1 -1 6 1266.78 90.9303
    -1 -1 -6 1346.27 78.7241
    -1 -1 -6 1311.68 96.9151
    1 -1 6 1550.97 76.0475
    1 -1 6 1429.25 111.161
    -1 -1 -6 1376.65 67.2898
    1 -1 6 1370.59 91.4696
    1 -1 6 1499.73 101.029
    1 -1 6 1359.84 77.9225
    -1 -1 -6 1395.51 101.276
    -1 -1 -7 1936 102.228
    1 -1 7 1788.96 115.841
    -1 -1 -7 1823.41 119.698
    1 -1 7 1850.34 135.463
    -1 -1 -7 1845.67 108.262
    1 -1 7 2056.41 95.9306
    -1 -1 -7 1783.95 126.152
    1 -1 7 1975.74 142.241
    -1 -1 -7 2000.06 90.4969
    -1 -1 -7 1799.57 126.774
    1 -1 7 1702.83 93.5659
    1 -1 7 1725.43 117.052
    -1 -1 -8 20201.4 479.105
    -1 -1 -8 20636 405.071
    -1 -1 -8 19771 424.243
    1 -1 8 19778.8 519.104
    1 -1 8 20554.4 474.079
    -1 -1 -8 19290.4 499.25
    1 -1 8 19801.3 459.519
    1 -1 8 20640.1 531.882
    -1 -1 -8 20459.8 374.811
    -1 -1 -8 19982.6 500.327
    1 -1 8 20389.7 484.08
    1 -1 9 20819.6 580.894
    1 -1 9 21428.4 521.405
    -1 -1 -9 22756.8 544.621
    1 -1 9 22253.6 481.594
    1 -1 9 22346.7 596.826
    1 -1 9 21953.3 520.569
    1 -1 9 22294.7 550.101
    -1 -1 -9 22466.3 576.742
    1 -1 10 15502.5 518.787
    -1 -1 -10 16699 489.078
    1 -1 10 17609.3 563.84
    1 -1 10 16463.3 475.295
    1 -1 10 16850 444.158
    1 -1 10 16357.4 505.469
    -1 -1 -10 16988.2 595.329
    -1 -1 -10 17037 527.8
    1 -1 10 17440.3 557.759
    1 -1 10 16880.8 545.726
    1 -1 10 16518.5 474.759
    1 -1 10 17800.9 516.612
    -1 -1 -10 17016.2 556.753
    -1 -1 -10 17481.5 450.03
    -1 -1 -10 16984.5 513.129
    -1 -1 -10 16533 519.175
    1 -1 11 13882.1 528.012
    1 -1 11 12593.5 496.299
    -1 -1 -11 13551.5 461.653
    1 -1 11 14039.2 460.763
    -1 -1 -11 12950.9 547.406
    1 -1 11 13977.4 436.129
    1 -1 11 13505.5 481.177
    -1 -1 -11 13419.3 557.121
    1 -1 11 14418.2 504.779
    -1 -1 -11 13709 444.899
    1 -1 11 13531.4 516.342
    -1 -1 -11 14038 502.629
    -1 -1 -11 14552.6 520.618
    1 -1 11 12544.9 439.029
    1 -1 11 13309.4 509.118
    1 -1 11 13709.8 480.858
    -1 -1 -11 14945.2 500.958
    -1 -1 -11 13018.4 487.157
    -1 -1 -11 13476.2 518.201
    -1 -1 -11 13580.6 456.872
    1 -1 11 13645.8 520.42
    1 -1 12 9219.15 445.889
    -1 -1 -12 8360.12 373.047
    1 -1 12 8130.4 413.624
    -1 -1 -12 8703.94 465.011
    -1 -1 -12 9004.96 472.697
    1 -1 12 8512.67 360.766
    1 -1 12 8481.68 395.924
    -1 -1 -12 9852.34 436.171
    1 -1 12 8782.29 428.564
    -1 -1 -12 8755.43 414.094
    -1 -1 -12 8830.57 366.064
    1 -1 12 8501.52 374.761
    1 -1 12 8875.99 405.882
    1 -1 12 8886.53 433.861
    -1 -1 -12 8463.64 426.496
    -1 -1 -12 8948.51 381.144
    1 -1 12 8733.9 428.337
    -1 -1 -12 9358.93 407.678
    -1 -1 -12 8766.65 415.747
    1 -1 12 9178.44 416.303
    1 -1 13 15129.7 597.751
    1 -1 13 13316.5 522.35
    -1 -1 -13 15337.7 561.145
    1 -1 13 14289.3 539.569
    1 -1 13 14515.2 577.871
    -1 -1 -13 14924.2 499.372
    -1 -1 -13 14379.2 552.134
    1 -1 13 13709.3 552.593
    -1 -1 -13 14232.1 573.301
    -1 -1 -13 14373.6 529.97
    -1 -1 -13 14333 495.892
    1 -1 14 6467.95 382.305
    -1 -1 -14 5977.93 380.75
    1 -1 14 5908.82 341.705
    -1 -1 -14 6217.86 394.649
    -1 -1 -14 6238.44 361.26
    -1 -1 -14 6607.36 356.811
    1 -1 14 6456.45 348.221
    -1 -1 -14 6458.37 319.208
    1 -1 14 6317.77 374.396
    1 -1 14 6083.34 361.541
    -1 -1 -14 6226.1 344.095
    -1 -1 -14 6514.87 380.617
    1 -1 15 260.004 78.9253
    -1 -1 -15 273.296 85.8984
    1 -1 15 294.938 79.3659
    -1 -1 -15 318.706 88.7403
    1 -1 15 317.725 94.0232
    -1 -1 -15 451.794 97.951
    1 -1 15 355.843 82.4793
    -1 -1 -15 308.868 76.3565
    1 -1 15 312.557 79.9896
    -1 -1 -15 349.506 93.3858
    -1 -1 -15 252.649 67.5754
    -1 -1 -16 3124.25 239.88
    1 -1 16 3080.2 234.143
    1 -1 16 2964.16 216.745
    -1 -1 -16 2912.13 243.172
    -1 -1 -16 2998.07 223.942
    1 -1 16 2917.24 202.634
    1 -1 16 2970.41 233.359
    1 -1 16 3242.11 221.54
    -1 -1 -16 3008.13 229.817
    -1 -1 -16 2951.06 205.226
    -1 -1 -17 2048.26 163.213
    1 -1 17 2073.09 169.078
    1 -1 17 2155.68 160.04
    1 -1 17 1913.7 171.721
    -1 -1 -17 2084.04 178.846
    1 -1 17 2224.6 177.123
    -1 -1 -17 2105.41 164.812
    -1 -1 -17 2135.06 173.168
    -1 -1 -17 2081.14 146.699
    1 -1 18 419.1 59.7376
    -1 -1 -18 458.653 64.4133
    -1 0 18 491.483 75.9605
    1 0 -18 552.64 77.8891
    1 0 -18 624.646 90.9058
    1 0 -18 609.381 88.5073
    -1 0 18 543.069 76.8248
    1 0 -18 462.526 75.0102
    -1 0 18 569.272 68.1798
    1 0 -18 608.99 88.7476
    -1 0 17 683.826 102.696
    1 0 -17 424.647 79.8261
    1 0 -17 731.675 104.05
    1 0 -17 653.413 108.389
    1 0 -17 578.385 100.556
    -1 0 17 690.524 91.2749
    1 0 -17 835.488 118.2
    -1 0 17 641.893 89.4558
    -1 0 17 794.003 111.583
    1 0 -17 679.539 92.5093
    1 0 -17 687.027 111.804
    1 0 -16 281.182 74.7914
    -1 0 16 285.162 77.6252
    1 0 -16 219.526 71.0971
    1 0 -16 346.067 93.5278
    -1 0 16 244.845 62.7581
    1 0 -16 390.885 97.2076
    -1 0 16 289.616 69.4071
    1 0 -16 298.615 72.2335
    -1 0 16 289.579 78.2759
    -1 0 16 275.833 71.1287
    1 0 -16 369.735 83.7543
    1 0 -16 190.043 73.6591
    -1 0 15 13974.2 532.901
    1 0 -15 12427.3 545.485
    -1 0 15 12720.7 473.203
    1 0 -15 13789.3 608.779
    1 0 -15 14120.6 534.377
    1 0 -15 14009 523.009
    -1 0 15 12929.5 489.289
    1 0 -15 14015.8 574.386
    -1 0 15 12733.8 506.293
    1 0 -15 13762.4 579.422
    -1 0 15 13302.8 462.186
    1 0 -15 13720.1 522.826
    1 0 -15 14158.9 513.8
    -1 0 15 13471 499.945
    -1 0 14 1219.2 158.369
    1 0 -14 943.326 152.97
    1 0 -14 1012.08 138.723
    -1 0 14 965.816 129.446
    1 0 -14 891.852 156.211
    1 0 -14 816.389 128.738
    1 0 -14 875.878 138.188
    1 0 -14 1125.83 163.779
    -1 0 14 915.948 134.255
    1 0 -14 927.989 153.081
    1 0 -14 948.825 137.26
    -1 0 14 857.33 128.984
    1 0 -13 168.881 81.5111
    1 0 -13 299.947 78.0957
    -1 0 13 216.925 76.4341
    -1 0 13 328.516 78.4872
    -1 0 13 140.145 57.546
    1 0 -13 179.528 74.7045
    1 0 -13 231.55 69.6345
    1 0 -13 192.82 77.0242
    -1 0 13 274.963 78.2528
    1 0 -13 240.079 75.5107
    1 0 -13 309.481 80.5376
    1 0 -13 186.548 66.3939
    -1 0 13 184.075 62.564
    -1 0 12 9672.73 373.89
    -1 0 12 10689.7 441.295
    1 0 -12 9229.18 468.139
    -1 0 12 9941.8 411.588
    -1 0 12 10374.9 412.001
    -1 0 12 9503.13 375.947
    1 0 -12 9715.03 491.653
    1 0 -12 10301.3 508.365
    1 0 -12 9610.38 491.699
    1 0 -12 10475.6 461.813
    -1 0 12 10273.9 401.145
    1 0 -12 10504.4 433.609
    -1 0 12 10222.2 416.949
    1 0 -12 10990.4 481.489
    -1 0 12 9479.65 407.754
    1 0 -12 10571.9 487.768
    -1 0 12 9799.18 412.765
    1 0 -12 10736.1 451.515
    1 0 -12 10057.9 427.044
    1 0 -12 10459.8 415.146
    -1 0 12 9827.24 390.653
    1 0 -11 209.263 62.2343
    -1 0 11 207.056 56.3408
    1 0 -11 175.644 51.9997
    -1 0 11 140.938 49.9989
    -1 0 11 196.173 48.9208
    1 0 -11 218.419 68.7136
    1 0 -11 158.05 55.5449
    1 0 -11 150.487 63.796
    -1 0 11 75.3856 39.9117
    -1 0 11 235.961 62.3602
    1 0 -11 142.238 57.8137
    -1 0 11 122.539 42.6855
    1 0 -11 156.808 55.7453
    1 0 -11 153.794 50.0549
    1 0 -11 105.417 47.4098
    1 0 -11 138.296 67.4995
    -1 0 11 218.303 56.5251
    -1 0 11 213.772 59.6681
    -1 0 10 115502 1708.19
    -1 0 10 120759 1639.07
    -1 0 10 115742 1659
    1 0 -10 114579 1903.28
    1 0 -10 118073 1916.82
    -1 0 10 120239 1660.08
    -1 0 10 114888 1719.9
    1 0 -10 115259 1687.09
    -1 0 10 114578 1636.26
    -1 0 9 5556.02 219.72
    -1 0 9 5544.1 243.136
    1 0 -9 5311.68 203.74
    1 0 -9 5106.14 290.421
    1 0 -9 5038.12 289.242
    -1 0 9 5672.94 229.556
    -1 0 9 5237.97 242.208
    -1 0 9 5214.84 214.613
    1 0 -9 5384.93 234.356
    1 0 -8 20899.3 419.085
    -1 0 8 22093.9 446.477
    -1 0 8 21438.5 481.275
    1 0 -8 21358.3 576.326
    1 0 -8 21436.5 577.573
    -1 0 8 20514.6 485.867
    -1 0 8 21438.5 438.505
    1 0 -8 20861.9 461.394
    1 0 -7 1082.63 73.4844
    -1 0 7 909.573 81.9103
    -1 0 7 1072.33 79.456
    1 0 -7 1079.06 112.156
    1 0 -7 938.272 104.007
    1 0 -7 947.123 94.0486
    -1 0 7 918.957 86.0256
    -1 0 7 1105.73 55.9807
    -1 0 7 966.008 73.2943
    1 0 -7 912.214 78.7136
    1 0 -6 12286 253.161
    -1 0 6 13178.2 310.815
    -1 0 6 13418.3 282.775
    1 0 -6 13073.2 368.551
    1 0 -6 12680.2 334.86
    1 0 -6 13187.1 370.444
    -1 0 6 12027.3 307.933
    1 0 -6 12413.8 216.161
    -1 0 6 12723.5 219.503
    1 0 -6 12054.8 281.175
    -1 0 6 12398.7 263.226
    1 0 -5 14401.8 254.391
    1 0 -5 14183.2 183.028
    -1 0 5 14934.3 282.201
    -1 0 5 14021.7 301.777
    1 0 -5 14264.2 354.855
    1 0 -5 14053.4 352.922
    1 0 -5 14410.9 331.547
    1 0 -5 14118.4 221.086
    -1 0 5 13892.3 310.605
    -1 0 5 14291.2 262.667
    -1 0 5 15388.9 234.246
    1 0 -5 14477.5 282.587
    1 0 -4 39430.9 420.428
    1 0 -4 38454.9 560.619
    1 0 -4 38878.4 530.287
    1 0 -4 37920 559.276
    1 0 -4 39531.4 383.978
    -1 0 4 39270.4 509.895
    -1 0 4 39277 434.143
    1 0 -4 39343.3 460.658
    1 0 -3 596.513 29.1616
    1 0 -3 512.723 49.553
    1 0 -3 489.351 48.5185
    1 0 -3 573.476 46.5578
    1 0 -3 647.231 24.619
    -1 0 3 533.59 42.924
    1 0 -3 580.806 36.0097
    -1 0 3 547.472 31.4663
    -1 0 3 597.112 31.6496
    1 0 -2 120975 1349.4
    -1 0 2 122329 1353.63
    1 0 -2 117578 1293.04
    1 0 -2 118325 1402.67
    1 0 -2 116561 1402.45
    -1 0 2 120929 1366.45
    1 0 -2 119865 1320.15
    -1 0 2 115355 1303.62
    -1 0 2 121771 1315.71
    1 0 -1 7263.68 105.377
    1 0 -1 7475.91 155.092
    1 0 -1 7257.43 154.714
    1 0 -1 7397.79 154.993
    1 0 -1 7255.55 132.302
    -1 0 1 7178.15 98.7905
    1 0 0 290543 2752.03
    1 0 0 294878 2679.84
    1 0 0 291332 2760.6
    -1 0 0 294541 2675.8
    1 0 1 143.183 19.0484
    -1 0 -1 171.497 15.2873
    1 0 1 163.198 13.9148
    1 0 1 171.073 14.3815
    -1 0 -1 148.702 15.6631
    1 0 1 209.577 11.8775
    1 0 1 170.702 23.4651
    1 0 1 184.247 21.4668
    1 0 1 178.705 13.7532
    -1 0 -1 222.578 16.9649
    -1 0 -2 501378 4873.04
    1 0 2 558083 4849.31
    1 0 2 536859 4927.71
    -1 0 -2 374018 4832.22
    1 0 2 519356 4845.91
    -1 0 -2 546567 4869.52
    -1 0 -3 86644 1043.45
    1 0 3 87162.2 997.922
    1 0 3 85918.5 1077.15
    1 0 3 84019.3 998.826
    -1 0 -3 83219.4 1012.33
    -1 0 -3 86493.9 1003.2
    -1 0 -3 85834.5 1026.55
    -1 0 -4 444174 5361.16
    1 0 4 534816 5372
    1 0 4 510517 5466.51
    -1 0 -4 497723 5357.54
    -1 0 -4 499852 5429.94
    1 0 4 429686 5332.46
    -1 0 -4 538020 5354.18
    -1 0 -4 533577 5408.58
    -1 0 -5 34051.2 493.853
    -1 0 -5 34046.7 516.152
    1 0 5 32284.7 573.986
    1 0 5 33314.8 504.891
    1 0 5 36594.5 495.751
    -1 0 -5 34481.5 566.777
    1 0 5 33803.4 586.789
    -1 0 -5 33008.3 480.697
    -1 0 -5 34398.8 537.634
    1 0 5 34639.8 509.227
    1 0 6 86786.8 1229.1
    -1 0 -6 87739.3 1133.41
    1 0 6 86767.2 1121.26
    -1 0 -6 85645.1 1091.68
    -1 0 -6 87094.8 1201.95
    1 0 6 85478.4 1123.67
    -1 0 -6 88243.9 1088.17
    1 0 6 88574 1240.4
    1 0 6 90074.7 1131.29
    -1 0 -6 86166.1 1159.19
    -1 0 -7 15392.8 312.085
    -1 0 -7 15115.3 345.696
    1 0 7 15012.6 406.155
    1 0 7 15587.6 342.713
    1 0 7 15353 346.742
    -1 0 -7 15381.8 394.646
    1 0 7 15342 410.097
    -1 0 -7 15257.5 309.749
    1 0 7 15976.3 346.913
    -1 0 -7 15295.9 368.228
    -1 0 -8 141727 1697.88
    -1 0 -8 141543 1809.3
    1 0 8 139074 1786.5
    1 0 8 135625 1919.94
    1 0 8 141438 1812.67
    -1 0 -8 138529 1909.12
    1 0 8 142671 1948.21
    -1 0 -8 139963 1725.19
    -1 0 -8 141400 1857.37
    1 0 8 143408 1807.24
    1 0 9 2632.03 151.513
    -1 0 -9 3085.12 170.144
    1 0 9 2786.29 195.176
    -1 0 -9 2762.87 187.727
    1 0 9 2853.47 166.019
    1 0 9 2892.44 198.163
    1 0 9 2626.82 148.86
    -1 0 -9 2780.32 135.254
    -1 0 -9 2756.53 174.373
    1 0 9 2959.09 168.05
    1 0 10 11227.7 427.63
    1 0 10 10042.9 405.405
    -1 0 -10 10985 362.611
    1 0 10 11613.1 360.283
    1 0 10 10605.1 370.12
    -1 0 -10 10184.2 402.814
    1 0 10 11441.6 379.26
    -1 0 -10 10926.7 472.423
    1 0 10 11940.7 430.992
    1 0 10 10689.5 420.968
    -1 0 -10 11105 420.58
    1 0 10 10530 341.648
    -1 0 -10 11049.4 438.828
    -1 0 -10 10692.8 384.146
    -1 0 -10 10950.5 410.175
    1 0 10 11404.3 376.381
    1 0 10 10678.8 426.046
    -1 0 -11 2769.82 187.455
    1 0 11 2455.54 205.875
    1 0 11 2269.33 199.896
    -1 0 -11 2416.36 231.282
    -1 0 -11 2403.64 231.201
    1 0 11 2425.32 182.886
    1 0 11 2261.79 179.548
    1 0 11 2137.57 194.808
    -1 0 -11 2369.68 202.547
    -1 0 -11 2715.68 222.92
    1 0 11 2170.6 162.928
    1 0 11 2471.68 206.305
    -1 0 -11 2649.95 207.599
    1 0 11 2354.43 180.179
    -1 0 -11 2278.86 186.885
    -1 0 -11 2316.07 209.313
    1 0 11 2264.4 201.36
    1 0 12 1380.38 165.533
    1 0 12 1157.1 153.201
    1 0 12 1306.23 146.317
    1 0 12 1334.26 145.22
    -1 0 -12 1264.67 176.584
    -1 0 -12 1292.88 180.953
    1 0 12 1192.47 132.056
    -1 0 -12 1366.71 168.749
    1 0 12 1420.97 154.193
    1 0 12 1167.33 151.754
    1 0 12 1221.4 151.117
    -1 0 -12 1373.61 162.464
    1 0 12 1171.7 152.679
    -1 0 -12 1281.89 164.424
    1 0 12 1356.36 147.307
    -1 0 -12 1241.02 146.019
    -1 0 -12 1403.94 159.903
    1 0 13 2103.67 214.546
    1 0 13 1862.6 183.095
    -1 0 -13 1944.23 202.843
    -1 0 -13 1979.61 202.042
    1 0 13 2028.71 186.088
    1 0 13 1829.33 196.783
    -1 0 -13 2008.4 211.435
    1 0 13 1967.66 208.256
    -1 0 -13 2283.85 214.096
    1 0 14 31.5309 57.66
    -1 0 -14 101.206 59.5123
    1 0 14 62.2154 44.9484
    -1 0 -14 -16.2957 41.7762
    1 0 14 77.4215 48.0994
    1 0 14 -40.683 53.837
    -1 0 -14 120.343 68.6116
    -1 0 -14 -3.57263 43.6283
    -1 0 -14 -21.0513 34.3563
    1 0 14 9.12128 45.1027
    1 0 15 1624.71 182.353
    -1 0 -15 1535.96 178.008
    1 0 15 1782.85 177.875
    -1 0 -15 1540.99 191.383
    -1 0 -15 1769.89 186.791
    -1 0 -15 1761.15 181.829
    1 0 15 1551.37 176.432
    1 0 15 1724.14 162.797
    -1 0 -15 1657.11 186.647
    -1 0 -15 1735.28 182.33
    1 0 15 1594.61 177.125
    1 0 16 23714.2 676.352
    -1 0 -16 22830.6 654.549
    1 0 16 22958.8 630.948
    -1 0 -16 22697.5 712.116
    -1 0 -16 23508.2 669.9
    1 0 16 22493.3 663.506
    -1 0 -16 21720.9 623.206
    -1 0 -16 23808.8 692.445
    1 0 16 21731.3 639.414
    -1 0 -16 22813.2 639.698
    1 0 17 57.4577 31.1529
    -1 0 -17 28.3164 32.0625
    1 0 17 49.8197 35.6669
    -1 0 -17 23.3763 30.4188
    1 0 17 -2.76659 35.0316
    -1 0 -17 11.1211 31.7123
    1 0 17 -32.4668 41.2896
    -1 0 -17 2.58282 28.6756
    1 0 17 -7.23823 28.5156
    -1 0 -17 45.9905 34.3238
    -1 0 -17 1.86946 33.7509
    -1 0 -18 342.785 59.9469
    1 0 18 247.475 50.9306
    1 0 18 248.092 53.2707
    -1 0 -18 306.333 56.7187
    1 0 18 406.881 61.4173
    -1 1 18 1079.17 103.764
    1 1 -18 1015.98 92.9253
    1 1 -18 1000.96 107.459
    1 1 -18 1075.41 115.313
    1 1 -18 1096.85 111.82
    -1 1 18 1010.39 101.123
    1 1 -18 1089.09 112.33
    1 1 -17 2086.88 171.247
    -1 1 17 2440.9 183.711
    1 1 -17 2242.98 193.687
    -1 1 17 2021.44 148.801
    1 1 -17 2282.29 202.164
    1 1 -17 2423.49 197.577
    -1 1 17 2054.18 153.382
    -1 1 17 2133.61 172.132
    1 1 -17 2450.31 180.092
    1 1 -17 2266.27 196.754
    -1 1 17 2316.13 169.711
    1 1 -17 2043.6 165.672
    -1 1 16 774.818 116.551
    1 1 -16 552.021 99.6812
    -1 1 16 563.947 90.0643
    1 1 -16 662.238 127.439
    1 1 -16 730.731 137
    1 1 -16 534.226 106.009
    1 1 -16 666.923 113.447
    -1 1 16 687.926 99.4713
    -1 1 16 656.951 109.771
    -1 1 16 698.379 107.489
    1 1 -16 728.63 113.551
    1 1 -16 783.506 126.487
    -1 1 15 2009.79 194.182
    1 1 -15 1743.44 187.583
    -1 1 15 1778.11 164.757
    1 1 -15 1868.35 220.734
    1 1 -15 1821.14 205.525
    1 1 -15 1773.91 191.578
    -1 1 15 1718.64 175.417
    -1 1 15 1791.46 178.408
    1 1 -15 1872.98 210.554
    1 1 -15 1805.81 192.591
    -1 1 14 7774 389.647
    1 1 -14 8282.32 434.464
    1 1 -14 7738.98 455.077
    -1 1 14 7272.73 340.061
    1 1 -14 8362.28 435.498
    -1 1 14 8144.38 389.556
    1 1 -14 8264.09 444.683
    1 1 -14 7821.75 443.127
    -1 1 14 7640 383.046
    1 1 -14 8384.35 427.567
    1 1 -13 8266.46 436.637
    -1 1 13 8215.87 394.064
    -1 1 13 7624.5 338.724
    1 1 -13 8243.14 470.281
    -1 1 13 8064.3 381.689
    1 1 -13 8660.35 454.374
    1 1 -13 8676.3 417.207
    1 1 -13 8356.32 435.278
    -1 1 13 7913.24 386.719
    1 1 -13 7738 438.491
    1 1 -13 9062.54 442.015
    1 1 -13 8995.64 414.266
    1 1 -12 7309.35 402.073
    -1 1 12 7438.66 312.327
    -1 1 12 7186.95 309.663
    -1 1 12 7558.89 369.342
    1 1 -12 7012.73 417.993
    1 1 -12 7491.8 432.226
    1 1 -12 7248.63 421.966
    1 1 -12 8150.59 418.965
    1 1 -12 7424 405.754
    -1 1 12 7529.58 367.055
    -1 1 12 7073.91 314.084
    1 1 -12 7221.37 367.19
    -1 1 12 7530.19 351.097
    -1 1 12 7020.54 310.639
    1 1 -12 7483.98 415.905
    -1 1 12 7515.33 365.352
    1 1 -12 7956.23 382.356
    1 1 -12 7556.72 390.351
    1 1 -11 14068.9 546.518
    -1 1 11 13477 404.952
    -1 1 11 13785.1 412.9
    1 1 -11 13673.4 557.883
    1 1 -11 14358.7 572.941
    -1 1 11 14411 488.689
    1 1 -11 14129.9 566.599
    1 1 -11 15346.2 557.393
    1 1 -11 15117.4 554.287
    -1 1 11 14301.5 491.691
    1 1 -11 14314 502.267
    -1 1 11 13920.1 411.128
    1 1 -11 15137.4 568.978
    1 1 -11 14148.7 496.264
    1 1 -11 13440.9 429.563
    1 1 -11 15217.1 536.498
    -1 1 11 12939 471.896
    -1 1 10 9251.77 304.652
    -1 1 10 9077.82 329.958
    -1 1 10 8689.87 295.011
    1 1 -10 8458.1 366.539
    1 1 -10 8835.8 414.422
    -1 1 10 9225.39 354.522
    1 1 -10 8835.25 415.684
    -1 1 10 8650.36 351.601
    -1 1 10 8572.57 288.295
    1 1 -10 8750.27 309.207
    -1 1 9 23332.1 482.99
    -1 1 9 22484.3 515.749
    -1 1 9 23788.4 556.594
    1 1 -9 22483.6 640.681
    1 1 -9 21785.2 629.626
    1 1 -9 21323.8 568.125
    -1 1 9 21216.2 549.898
    1 1 -9 21194.5 480.777
    -1 1 9 22610.8 463.128
    1 1 -8 35401.6 551.921
    -1 1 8 34935.6 638.775
    -1 1 8 36302.2 606.413
    1 1 -8 35158.9 774.348
    1 1 -8 33268.3 696.426
    -1 1 8 37419.3 685.075
    1 1 -8 34547 769.327
    -1 1 8 34379.9 697.181
    -1 1 8 34223.1 572.888
    1 1 -8 33037.5 596.313
    -1 1 7 6392.59 213.306
    -1 1 7 6844.87 203.895
    1 1 -7 6647.98 172.853
    1 1 -7 6419.53 275.045
    1 1 -7 6396.18 276.876
    1 1 -7 6334.4 245.545
    -1 1 7 7051.07 238.79
    1 1 -7 6667.27 183.987
    -1 1 7 6515.96 249.463
    -1 1 7 6817.42 187.98
    1 1 -7 6312.36 195.582
    -1 1 6 39734.8 605.116
    -1 1 6 38444.2 584.853
    1 1 -6 39777.6 532.362
    1 1 -6 38588.4 722.654
    1 1 -6 38709.9 723.59
    1 1 -6 38806.8 668.389
    -1 1 6 39697.5 642.972
    -1 1 6 38925.2 682.593
    1 1 -6 39196 563.327
    1 1 -6 38662.7 573.415
    -1 1 6 38110.6 554.704
    -1 1 5 59359 805.15
    1 1 -5 61646.5 748.869
    -1 1 5 66589.2 828.998
    -1 1 5 63549.6 868.567
    1 1 -5 61130 936.22
    1 1 -5 61636.7 941.449
    1 1 -5 61496.2 882.592
    -1 1 5 63285.4 911.904
    1 1 -5 61890.3 794.834
    -1 1 5 59857.6 775.498
    1 1 -5 62523.2 788.058
    -1 1 4 33025 447.791
    1 1 -4 31248 389.672
    1 1 -4 29272.2 525.024
    1 1 -4 29201 524.572
    -1 1 4 30952.5 480.346
    1 1 -4 30519.9 494.044
    1 1 -4 30449.8 435.381
    1 1 -4 30800.2 417.138
    -1 1 4 30781.4 417.073
    1 1 -3 20616.6 333.736
    1 1 -3 19023.9 354.609
    1 1 -3 19230.9 356.713
    -1 1 3 20061.5 322.215
    1 1 -3 19774.3 296.57
    1 1 -3 20246.7 265.376
    -1 1 3 20364.8 276.79
    -1 1 2 144395 1421.83
    1 1 -2 124206 1506.59
    1 1 -2 131956 1472.85
    1 1 -2 132690 1519.48
    -1 1 2 131700 1479
    1 1 -2 134568 1523.87
    -1 1 2 115323 1394.06
    1 1 -2 136365 1466.08
    1 1 -2 135131 1407.32
    1 1 -1 40771.8 492.111
    -1 1 1 40136.5 509.544
    -1 1 1 39682.4 466.316
    1 1 -1 40375.3 501.5
    1 1 -1 40135.3 522.465
    1 1 -1 40260 523.797
    1 1 -1 40032.7 527.437
    1 1 -1 38725.4 522.449
    -1 1 1 40535.2 504.905
    1 1 -1 38465.3 473.958
    1 1 -1 40116.4 525.695
    1 1 0 20874.2 300.775
    1 1 0 21472.7 284.549
    -1 1 0 21385.1 298.449
    1 1 0 21218.4 264.883
    -1 1 0 21208.9 281.282
    1 1 0 20641.2 310.677
    1 1 0 21541.3 308.613
    -1 1 0 21544.4 290.449
    1 1 0 21562.1 316.939
    1 1 0 21001.5 312.083
    1 1 0 20561.6 308.192
    1 1 1 3044.37 82.6626
    -1 1 -1 3100.33 80.9928
    1 1 1 3147 74.386
    -1 1 -1 3275.53 99.6868
    1 1 1 3274.33 93.3384
    1 1 1 3168.87 101.62
    1 1 1 3133.33 84.4846
    -1 1 -2 305120 3303.63
    1 1 2 308484 3306.11
    1 1 2 307127 3264.53
    1 1 2 294469 3326.82
    1 1 2 297349 3358.49
    -1 1 -2 302467 3374.42
    1 1 2 306717 3372.45
    -1 1 -2 316014 3343.04
    1 1 3 49901 696.328
    -1 1 -3 50054.4 588.062
    1 1 3 51232.4 587.425
    1 1 3 48970.4 605.79
    -1 1 -3 49268.6 678.616
    1 1 3 48457.9 667.447
    -1 1 -3 49376.3 645.113
    -1 1 -3 48087.5 636.437
    1 1 4 69489.5 957.976
    1 1 4 72514.4 841.729
    -1 1 -4 70748.4 873.82
    1 1 4 69561.4 848.22
    1 1 4 70516.8 928.188
    -1 1 -4 71203.3 941.984
    1 1 4 69137 959.492
    -1 1 -4 71735.2 893.724
    -1 1 -4 67863.6 884.025
    1 1 4 71428.5 871.06
    1 1 5 111982 1472.16
    -1 1 -5 113292 1316.21
    1 1 5 116955 1337.19
    1 1 5 112302 1329.36
    -1 1 -5 111253 1357.19
    -1 1 -5 117663 1459.47
    1 1 5 110988 1428.77
    -1 1 -5 114847 1381.48
    1 1 5 114776 1480.64
    -1 1 -5 110975 1379.09
    1 1 5 114609 1360.02
    1 1 6 1385.55 106.334
    1 1 6 1701.85 79.5194
    -1 1 -6 1444.8 82.2072
    -1 1 -6 1681.44 74.4428
    1 1 6 1497.72 77.9328
    1 1 6 1580.04 104.812
    -1 1 -6 1460.19 85.5515
    1 1 6 1496.84 111.629
    -1 1 -6 1331.33 87.1145
    1 1 7 1721.18 94.4413
    -1 1 -7 1807.02 101.238
    1 1 7 1795.55 132.141
    -1 1 -7 1837.31 85.3365
    -1 1 -7 1866.6 129.75
    1 1 7 1932.55 127.523
    1 1 7 1795.49 131.277
    -1 1 -7 1747.49 101.538
    1 1 7 1921.85 102.458
    -1 1 -7 1821.63 111.032
    1 1 8 19390.3 506.492
    -1 1 -8 20400.7 422.665
    1 1 8 19897.6 405.413
    -1 1 -8 19833.3 504.639
    1 1 8 20646.7 493.65
    -1 1 -8 20300.3 423.4
    1 1 8 19655.1 512.098
    1 1 8 20456 424.108
    -1 1 -8 19699.3 447.108
    -1 1 -9 21817.9 475.938
    1 1 9 21679.8 575.687
    1 1 9 21332.6 454.808
    1 1 9 22548 556.858
    -1 1 -9 20582.8 554.732
    -1 1 -9 21466.8 464.086
    1 1 9 21842.8 582.975
    -1 1 -9 21345.3 507.053
    1 1 9 22029.8 479.597
    1 1 10 16467.8 527.46
    -1 1 -10 16485.1 436.68
    1 1 10 17499.7 530.1
    -1 1 -10 16190.4 580.544
    1 1 10 16547.8 503.456
    1 1 10 16773.1 456.199
    -1 1 -10 15860.2 516.283
    -1 1 -10 19158.1 593.671
    1 1 10 16425.6 531.848
    -1 1 -10 16616.9 538.106
    1 1 10 16678.4 507.635
    -1 1 -10 17764.7 547.037
    -1 1 -10 17404.1 563.076
    1 1 10 17051.9 448.09
    -1 1 -10 16409.2 470.264
    1 1 10 16510.7 537.592
    -1 1 -11 13750.1 419.038
    1 1 11 13970.7 497.98
    1 1 11 13174 429.988
    -1 1 -11 12980.7 547.612
    1 1 11 13471.1 478.67
    -1 1 -11 12953.2 548.982
    -1 1 -11 13566.6 500.956
    -1 1 -11 15108.6 553.386
    1 1 11 13554.9 510.112
    1 1 11 12905.8 396.845
    -1 1 -11 13655.8 510.075
    1 1 11 13663.2 486.231
    -1 1 -11 12965.1 446.038
    -1 1 -11 13520.2 521.071
    1 1 11 13872.3 431.338
    -1 1 -11 14776.9 525.697
    1 1 11 13689.1 511.761
    -1 1 -11 14697.6 484.685
    1 1 12 8872.55 411.154
    1 1 12 8393.07 394.544
    1 1 12 8076.43 352.444
    -1 1 -12 8908.52 470.562
    -1 1 -12 8481.11 413.02
    -1 1 -12 8678.67 462.727
    -1 1 -12 10197 465.155
    -1 1 -12 8980.2 431.318
    1 1 12 8625.01 398.402
    1 1 12 8288.56 337.76
    1 1 12 8617.96 420.26
    1 1 12 9109.05 372.426
    -1 1 -12 9441.69 434.339
    -1 1 -12 9224.94 444.241
    -1 1 -12 8774.01 382.372
    1 1 12 8806.67 424.987
    -1 1 -12 9702.82 398.538
    1 1 13 14421.7 550.634
    -1 1 -13 13652.2 554.382
    1 1 13 13119.2 479.205
    -1 1 -13 15105.4 590.972
    -1 1 -13 14256 564.401
    1 1 13 14908.7 500.616
    1 1 13 14089.9 539.92
    -1 1 -13 13711.9 567.738
    -1 1 -13 14662.6 565.816
    1 1 13 14453.9 567.407
    -1 1 -14 6569.34 369.134
    1 1 14 6363.44 359.646
    1 1 14 6147.32 323.426
    -1 1 -14 6088.51 388.689
    -1 1 -14 6236.77 373.448
    -1 1 -14 6112.76 363.568
    1 1 14 6085.88 349.497
    1 1 14 6317.86 315.433
    -1 1 -14 6214.42 377.192
    1 1 14 5517.73 344.845
    -1 1 -14 6164.6 360.445
    1 1 15 232.705 75.9074
    1 1 15 332.907 76.6627
    -1 1 -15 304.118 82.8873
    -1 1 -15 288.83 76.6881
    -1 1 -15 312.588 86.2549
    1 1 15 282.149 70.8435
    -1 1 -15 386.381 96.6695
    1 1 15 333.095 88.8588
    -1 1 -15 388.456 97.6175
    1 1 16 3119.03 222.749
    -1 1 -16 3069.34 245.017
    1 1 16 2642.68 195.97
    -1 1 -16 2746.33 213.071
    1 1 16 3105.78 225.183
    -1 1 -16 3077.78 225.362
    -1 1 -16 3041.52 232.076
    -1 1 -16 3070.28 226.596
    1 1 16 3135.26 229.666
    1 1 17 2278.31 164.227
    -1 1 -17 1947.27 143.163
    1 1 17 2250.11 158.93
    1 1 17 2098.36 179.252
    -1 1 -17 1998.31 173.559
    1 1 17 2129.33 166.196
    -1 1 -17 2296.23 168.612
    -1 1 -17 2171.63 162.016
    -1 1 -17 1967.72 161.123
    1 1 17 2183.57 164.409
    -1 1 -17 2069.31 160.201
    -1 2 18 761.442 78.1888
    1 2 -18 760.596 87.4986
    -1 2 18 704.673 84
    1 2 -18 651.425 78.5194
    1 2 -18 703.556 82.2826
    -1 2 18 801.178 84.4358
    1 2 -18 741.165 80.0779
    1 2 -18 610.831 76.6327
    1 2 -17 890.398 101.801
    -1 2 17 842.246 102.372
    -1 2 17 889.572 95.7266
    1 2 -17 957.277 121.017
    1 2 -17 793.383 114.704
    1 2 -17 904.902 116.093
    -1 2 17 984.677 97.4391
    -1 2 17 916.764 108.984
    1 2 -17 830.636 107.136
    1 2 -17 811.68 112.8
    1 2 -17 846.534 109.346
    -1 2 17 718.528 93.6949
    -1 2 16 1058.62 128.829
    1 2 -16 996.88 126.391
    -1 2 16 1074.2 117.767
    1 2 -16 1033.9 142.34
    1 2 -16 964.767 139.859
    1 2 -16 996.307 136.786
    -1 2 16 1011.1 111.304
    -1 2 16 1238.47 138.525
    1 2 -16 894.209 131.591
    -1 2 16 889.241 118.012
    1 2 -16 1138.18 153.037
    1 2 -16 1191.24 149.408
    -1 2 15 11927.5 466.714
    1 2 -15 10585 460.712
    1 2 -15 10904.3 519.617
    -1 2 15 11211 410.648
    1 2 -15 12488.8 539.313
    -1 2 15 11675.1 454.881
    1 2 -15 12014.4 517.364
    1 2 -15 11978.4 534.294
    -1 2 15 10637.6 445.729
    1 2 -15 11577.1 499.986
    -1 2 14 5453.96 317.26
    1 2 -14 5083.2 362.311
    -1 2 14 5282.68 275.735
    1 2 -14 5614.85 368.993
    1 2 -14 5611.06 364.187
    -1 2 14 5607.23 313.567
    -1 2 14 4855.24 303.889
    1 2 -14 5263.43 346.183
    1 2 -14 5250.68 361.17
    -1 2 13 260.03 73.216
    1 2 -13 325.659 94.4595
    -1 2 13 596.704 91.4521
    1 2 -13 240.359 82.8627
    1 2 -13 140.653 72.2916
    -1 2 13 295.818 80.2374
    1 2 -13 241.576 90.0122
    1 2 -13 298.768 84.4151
    -1 2 13 326.45 91.374
    1 2 -12 1257.11 174.79
    -1 2 12 1241.99 158.026
    -1 2 12 1251.6 124.715
    1 2 -12 1320.43 177.025
    1 2 -12 1286.39 180.171
    1 2 -12 1289.3 171.626
    1 2 -12 1054.26 156.422
    -1 2 12 1247.53 151.873
    -1 2 12 1238.97 122.607
    1 2 -12 1148.16 166.873
    1 2 -12 1179.98 158.145
    -1 2 12 1227.36 149.815
    -1 2 11 2869.33 171.849
    1 2 -11 2525.82 235.071
    1 2 -11 2529.79 214.289
    1 2 -11 2888.64 249.648
    1 2 -11 2778.55 245.873
    -1 2 11 2932.77 229.839
    -1 2 11 2889.18 176.951
    1 2 -11 3058.7 251.74
    1 2 -11 2667.53 237.226
    1 2 -11 2879.55 230.362
    -1 2 11 2691.63 214.809
    -1 2 11 2581.31 207.862
    -1 2 11 2543.67 161.33
    1 2 -11 2976.58 240.161
    1 2 -11 2525.92 233.319
    -1 2 10 13453.6 368.997
    -1 2 10 13729.3 409.648
    -1 2 10 14001.6 488.918
    -1 2 10 14002.7 382.104
    1 2 -10 13328.2 518.53
    1 2 -10 12651 459.282
    1 2 -10 13084.8 515.659
    1 2 -10 14435.2 532.582
    -1 2 10 13111.9 465.065
    1 2 -10 13821.7 526.651
    -1 2 10 13363.5 357.478
    1 2 -10 12782.4 373.017
    -1 2 10 13129.8 464.422
    1 2 -10 13859.8 507.526
    -1 2 9 93113 1285.78
    -1 2 9 93399.4 1366.14
    -1 2 9 95080 1500.12
    1 2 -9 91498.9 1552.89
    1 2 -9 90618.3 1554.59
    1 2 -9 90243.9 1454.02
    -1 2 9 94363.7 1483.81
    -1 2 9 91773.2 1254.28
    1 2 -9 92055.9 1285.76
    1 2 -8 128673 1532.2
    -1 2 8 123856 1691.51
    -1 2 8 128471 1615.84
    1 2 -8 123011 1863.3
    1 2 -8 122891 1859.22
    -1 2 8 125927 1804.46
    1 2 -8 124424 1766.63
    -1 2 8 130593 1815.68
    1 2 -8 126647 1619.9
    1 2 -8 122728 1592.78
    -1 2 8 128969 1583.06
    -1 2 7 4737.98 168.252
    -1 2 7 4992.24 179.64
    1 2 -7 4676.06 137.349
    -1 2 7 4896.08 198.594
    -1 2 7 5182.56 235.355
    1 2 -7 4465.68 229.565
    1 2 -7 4502.77 230.17
    1 2 -7 4841.56 214.047
    -1 2 7 4679.9 224.127
    1 2 -7 4423.19 171.843
    1 2 -7 4659.95 157.719
    -1 2 7 4751.83 157.656
    1 2 -6 11651.9 217.487
    -1 2 6 11969 266.171
    -1 2 6 12022.1 311.255
    -1 2 6 10958.7 256.269
    1 2 -6 11546.5 316.62
    1 2 -6 11153.1 345.732
    -1 2 6 12757.6 350.306
    1 2 -6 10742.1 339.24
    1 2 -6 11477.6 278.985
    -1 2 6 11766.4 346.324
    1 2 -6 11074 239.107
    -1 2 6 12048.8 247.85
    -1 2 5 39428.5 557.563
    -1 2 5 39335.8 639.181
    1 2 -5 40411 516.691
    1 2 -5 38881.3 683.965
    1 2 -5 38353 680.1
    -1 2 5 40109 678.994
    1 2 -5 39965.4 641.59
    1 2 -5 40239.1 606.989
    -1 2 5 40433.5 698.428
    -1 2 5 40077.1 555.271
    1 2 -5 38624.7 536.517
    -1 2 4 35091.9 458.862
    -1 2 4 35380.2 562.134
    1 2 -4 34037.7 581.056
    -1 2 4 35458.8 586.459
    1 2 -4 33331.7 577.76
    1 2 -4 35297.6 549.652
    -1 2 4 36580.2 614.347
    1 2 -4 34478.7 533.616
    1 2 -4 34852 464.73
    -1 2 4 35327.6 495.152
    1 2 -3 264282 2910.25
    -1 2 3 261035 2969.57
    1 2 -3 258160 2971.4
    1 2 -3 256915 2972.23
    1 2 -3 257310 2930.45
    -1 2 3 260507 2990.86
    1 2 -3 268674 2949.81
    1 2 -3 263046 2862.93
    1 2 -2 522482 6092.79
    -1 2 2 569073 6147.74
    -1 2 2 625053 6068.14
    1 2 -2 602804 6138.4
    1 2 -2 536468 6107.86
    1 2 -2 574164 6122.48
    1 2 -2 518717 6068.11
    -1 2 2 558745 6161.67
    1 2 -2 565898 6123.13
    1 2 -1 366959 4125.75
    -1 2 1 390982 4170.68
    -1 2 1 406640 4114.28
    1 2 -1 361452 4092.35
    1 2 -1 370586 4167.56
    1 2 -1 393587 4110.97
    1 2 -1 362204 4061.52
    -1 2 1 405730 4184.2
    1 2 -1 371567 4104.12
    1 2 -1 372365 4095.01
    1 2 0 134474 1507.88
    -1 2 0 132471 1540.61
    1 2 0 127039 1510.95
    1 2 0 131204 1446.48
    -1 2 0 132584 1504.68
    -1 2 0 133640 1537.32
    1 2 0 134878 1480.31
    -1 2 0 134206 1561.89
    1 2 0 128986 1418.8
    1 2 0 131900 1481.33
    1 2 0 133748 1562.25
    1 2 1 237885 2723.92
    1 2 1 248335 2694.51
    -1 2 -1 243217 2741.98
    1 2 1 246270 2704.06
    -1 2 -1 246395 2768.94
    1 2 1 241436 2721.66
    1 2 1 248828 2783.47
    -1 2 -1 243115 2732.51
    -1 2 -2 18909.8 317.164
    1 2 2 19301.5 318.864
    -1 2 -2 19004.3 347.63
    1 2 2 19568.6 362.033
    1 2 2 18564 326.267
    -1 2 -3 95743.8 1145.88
    1 2 3 98099 1169.52
    1 2 3 96037.3 1243.61
    -1 2 -3 97041.3 1222.26
    -1 2 -3 94367.9 1193.76
    1 2 3 94687.5 1213.84
    -1 2 -3 95830.3 1174.19
    -1 2 -4 67720.5 841.255
    1 2 4 65081 802.615
    1 2 4 66919.4 881.399
    -1 2 -4 69590.6 950.674
    1 2 4 69362.1 977.933
    1 2 4 66942 956.209
    -1 2 -4 67681.4 919.702
    -1 2 -4 68453.6 885.292
    1 2 4 70098.4 879.308
    -1 2 -5 94524.9 1166.85
    1 2 5 97010.5 1117.43
    1 2 5 91488.3 1181.48
    -1 2 -5 99404.9 1281.68
    1 2 5 93479 1302.74
    -1 2 -5 93242 1229.31
    1 2 5 90776.4 1282.06
    1 2 5 94470.2 1174.28
    -1 2 -5 93866.9 1187.89
    1 2 6 105.435 25.695
    1 2 6 73.9617 17.3423
    -1 2 -6 108.307 24.2398
    -1 2 -6 142.805 40.6859
    1 2 6 80.6093 34.5758
    -1 2 -6 106.293 30.1629
    1 2 6 87.3059 37.8396
    -1 2 -6 95.9192 26.8404
    1 2 6 58.1733 20.9908
    -1 2 -7 6597.92 200.006
    1 2 7 6871.56 184.176
    -1 2 -7 7448.3 275.784
    1 2 7 6998.45 280.46
    1 2 7 6319.88 261.477
    -1 2 -7 6916.52 235.382
    1 2 7 6742.83 206.23
    -1 2 -7 5978.03 208.513
    -1 2 -8 7983.74 240.502
    -1 2 -8 8219.96 316.865
    1 2 8 7974.08 324.842
    1 2 8 7913.1 319.444
    -1 2 -8 8009.84 270.33
    1 2 8 8192.97 246.826
    -1 2 -8 7632.8 256.629
    -1 2 -9 10646.3 301.803
    -1 2 -9 9876.95 380.397
    -1 2 -9 9733.89 320.832
    1 2 9 9727.43 380.844
    -1 2 -9 9677.26 318.54
    1 2 10 8312.71 349.562
    -1 2 -10 7989.1 281.688
    -1 2 -10 7889.31 359.673
    -1 2 -10 7722.84 392.707
    1 2 10 8438.23 377.227
    1 2 10 8533.84 306.677
    -1 2 -10 7490.97 388.62
    1 2 10 8074.66 338.884
    -1 2 -10 8423.96 384.263
    1 2 10 8226.35 331.052
    -1 2 -10 9561.75 381.69
    -1 2 -10 9005.81 413.497
    1 2 10 8177.62 368.455
    1 2 10 8143.08 371.234
    -1 2 -10 8058.67 383.278
    -1 2 -10 9136.08 377.911
    1 2 10 8285.33 299.839
    1 2 10 8064.65 289.418
    -1 2 -10 7642.73 302.745
    1 2 10 8111.12 284.587
    -1 2 -10 8499.57 385.813
    -1 2 -11 2284.3 158.658
    1 2 11 2242.85 192.35
    -1 2 -11 2340.06 225.685
    -1 2 -11 2514.58 214.476
    1 2 11 2258.1 167.243
    -1 2 -11 2483.18 232.085
    1 2 11 2597.59 217.397
    -1 2 -11 2719.11 236.82
    -1 2 -11 2321.24 209.358
    1 2 11 2393.91 210.87
    1 2 11 2062.02 168.57
    -1 2 -11 2567.07 199.549
    1 2 11 2406.88 193.779
    -1 2 -11 2314.51 212.208
    1 2 11 2273.44 158.84
    -1 2 -11 2192.67 169.917
    1 2 11 2245.64 206.068
    -1 2 -11 2935.48 234.856
    1 2 11 2415.13 158.404
    -1 2 -11 2624.58 208.501
    1 2 11 2421.63 167.464
    1 2 12 403.818 85.2128
    1 2 12 328.476 83.8369
    -1 2 -12 249.711 74.3289
    1 2 12 374.192 73.2565
    -1 2 -12 364.81 92.9469
    -1 2 -12 460.896 105.769
    -1 2 -12 426.446 102.968
    1 2 12 330.893 86.5314
    -1 2 -12 363.495 97.641
    1 2 12 465.965 93.0312
    -1 2 -12 417.585 101.473
    1 2 12 418.119 69.4838
    1 2 12 336.474 69.4156
    -1 2 -12 542.224 114.875
    -1 2 -12 448.889 92.4756
    1 2 12 376.53 98.901
    -1 2 -12 558.35 93.2183
    1 2 13 6354.43 346.327
    1 2 13 5923.69 300.908
    -1 2 -13 7042.71 403.327
    -1 2 -13 6056.65 362.676
    1 2 13 5899.38 333.748
    -1 2 -13 6244.38 373.107
    -1 2 -13 6663.76 342.017
    -1 2 -13 6915.24 391.354
    1 2 13 5873.93 353.564
    1 2 14 14304.6 526.089
    -1 2 -14 13733.2 584.182
    1 2 14 13585.9 476.925
    -1 2 -14 14700.8 584.406
    1 2 14 14971.4 538.844
    -1 2 -14 14429 561.98
    -1 2 -14 15120.9 582.386
    -1 2 -14 14334.5 572.393
    1 2 14 14322.8 561.588
    -1 2 -14 15207 508.015
    1 2 15 3836.47 254.061
    1 2 15 4157.56 252.444
    -1 2 -15 3585.56 277.938
    -1 2 -15 4292.02 296.398
    1 2 15 3888.5 260.012
    -1 2 -15 4149.57 276.61
    -1 2 -15 4042.94 282.153
    1 2 15 4255.31 283.543
    -1 2 -15 4462.26 297.351
    1 2 16 2579.99 187.83
    1 2 16 2387.16 178.181
    -1 2 -16 2327.44 206.567
    -1 2 -16 2503.85 194.218
    1 2 16 2470.79 192.53
    -1 2 -16 2546.27 208.781
    1 2 16 2617.47 204.266
    -1 2 -16 2385.33 198.373
    -1 2 -16 2235.68 186.524
    1 2 17 -9.22356 18.2715
    1 2 17 156.761 57.5454
    -1 2 -17 -2.98019 33.5732
    1 2 17 84.2757 32.4659
    -1 2 -17 146.636 49.8347
    1 2 17 105.522 47.4814
    -1 2 -17 48.2242 25.8851
    -1 2 -17 126.762 44.1229
    1 2 17 97.5834 35.5648
    -1 2 -17 93.7126 41.8284
    -1 2 -17 76.209 31.3434
    1 2 17 81.2187 38.1227
    -1 3 17 574.98 76.1315
    1 3 -17 445.93 70.9593
    -1 3 17 536.966 70.823
    1 3 -17 593.408 89.3886
    1 3 -17 589.396 92.7453
    -1 3 17 497.532 74.8817
    1 3 -17 621.47 90.6956
    1 3 -17 638.401 87.4041
    -1 3 17 482.13 75.987
    1 3 -17 602.651 89.051
    -1 3 16 308.013 65.6928
    1 3 -16 245.848 66.8015
    1 3 -16 258.031 74.0185
    -1 3 16 380.487 65.8894
    1 3 -16 373.469 88.2198
    1 3 -16 258.76 71.7193
    -1 3 16 259.332 65.1185
    -1 3 16 324.345 58.5287
    -1 3 16 230.191 58.7952
    1 3 -16 247.459 68.8202
    1 3 -16 349.024 83.0569
    -1 3 15 534.326 90.3806
    1 3 -15 666.576 120.154
    -1 3 15 592.305 85.9046
    1 3 -15 411.007 98.4385
    -1 3 15 602.595 99.2507
    1 3 -15 635.02 120.383
    1 3 -15 561.401 117.457
    -1 3 15 707.939 114.629
    1 3 -15 698.25 128.921
    1 3 -15 676.101 120.825
    -1 3 14 16423.7 547.477
    1 3 -14 16144 572.512
    1 3 -14 15984 634.151
    -1 3 14 16026.7 484.432
    1 3 -14 17544.7 660.167
    1 3 -14 16775.2 647.243
    -1 3 14 16040 535.744
    1 3 -14 15998.4 632.475
    1 3 -14 16715.6 635.337
    -1 3 14 16271.1 570.689
    1 3 -13 7606.96 396.584
    -1 3 13 7608.86 318.781
    1 3 -13 7761.75 439.734
    1 3 -13 7972.94 446.081
    1 3 -13 7863.69 443.089
    -1 3 13 7941.2 367.542
    1 3 -13 7957.98 372.649
    1 3 -13 7725.25 439.976
    1 3 -13 7690.62 431.147
    -1 3 13 7014.93 372.901
    1 3 -12 10523.6 430.954
    1 3 -12 9940.15 484.804
    1 3 -12 10097.2 497.432
    1 3 -12 10053.4 495.346
    -1 3 12 10449.4 362.431
    1 3 -12 10132.4 498.357
    -1 3 12 10470.3 495.036
    1 3 -12 10856 518.116
    1 3 -12 11529.4 530.538
    -1 3 12 9918.85 442.56
    1 3 -12 10552.4 441.965
    -1 3 12 9848.56 345.653
    1 3 -12 10378.2 496.037
    1 3 -12 10083.3 501.514
    1 3 -11 588.137 124.371
    1 3 -11 627.775 116.511
    -1 3 11 578.303 78.9407
    -1 3 11 500.665 102.758
    1 3 -11 512.445 101.782
    1 3 -11 598.82 119.109
    1 3 -11 605.024 121.998
    1 3 -11 662.544 122.187
    -1 3 11 573.753 107.067
    -1 3 11 576.839 90.4258
    1 3 -11 636.06 103.24
    1 3 -11 605.895 112.917
    -1 3 11 661.669 109.379
    1 3 -11 657.903 105.998
    -1 3 11 659.963 81.5579
    1 3 -11 598.878 122.231
    -1 3 10 9557.28 302.779
    -1 3 10 8938.11 350.718
    1 3 -10 8764.95 419.08
    1 3 -10 8705.37 380.382
    1 3 -10 8424.26 416.261
    -1 3 10 9150.36 426.379
    -1 3 10 9039.44 305.509
    1 3 -10 8622.4 417.014
    -1 3 10 8902.6 354.35
    1 3 -10 9336.19 443.228
    1 3 -10 8903.44 373.364
    -1 3 10 9071.08 395.312
    1 3 -10 8586.3 433.31
    1 3 -10 8936.41 389.26
    1 3 -10 9594.84 442.165
    -1 3 10 8761.74 282.267
    1 3 -10 8626.69 431.518
    -1 3 9 12589.9 405.101
    -1 3 9 12623.2 335.542
    1 3 -9 11610.5 415.632
    1 3 -9 12038 460.601
    -1 3 9 12363.6 474.535
    1 3 -9 11856.8 456.814
    -1 3 9 12376.8 446.01
    1 3 -9 11752.6 322.025
    -1 3 9 12021.8 315.506
    -1 3 8 22058.9 536.982
    -1 3 8 20605.7 433.268
    1 3 -8 21023.3 585.227
    1 3 -8 20974.3 536.198
    -1 3 8 23177.5 629.534
    1 3 -8 20467.7 578.576
    1 3 -8 20906.6 476.494
    -1 3 8 22049.3 583.695
    -1 3 8 20372.2 415.595
    1 3 -8 20725.3 418.548
    1 3 -7 581.045 47.8746
    -1 3 7 634.438 80.4379
    -1 3 7 522.729 56.2147
    -1 3 7 571.643 89.0572
    1 3 -7 888.528 93.1799
    1 3 -7 520.554 80.2404
    1 3 -7 546.48 81.2616
    -1 3 7 562.833 84.6248
    1 3 -7 658.981 71.8359
    1 3 -7 812.783 64.6697
    -1 3 7 554.718 54.9036
    -1 3 6 28728.5 586.537
    1 3 -6 27892.5 598.829
    1 3 -6 28575.8 607.922
    1 3 -6 28554.6 566.28
    -1 3 6 27889.8 616.845
    1 3 -6 28262.7 542.153
    -1 3 6 29058 478.529
    1 3 -6 29450.1 459.964
    -1 3 5 1083.07 93.2781
    1 3 -5 1070.51 93.2043
    1 3 -5 1051.34 91.881
    -1 3 5 1030.54 100.574
    1 3 -5 1196.43 89.4501
    1 3 -5 1000.78 82.9887
    -1 3 5 1098.63 102.247
    1 3 -5 1088.46 62.431
    -1 3 5 1125.46 72.8066
    1 3 -4 13724.4 283.23
    -1 3 4 13146.6 333.087
    1 3 -4 12530.9 301.278
    -1 3 4 12939.2 350.241
    1 3 -4 13154.9 315.69
    1 3 -4 13507.9 301.82
    1 3 -4 12965.2 311.764
    1 3 -4 12735.3 308.525
    -1 3 4 13032.9 351.252
    1 3 -4 13314.5 250.682
    1 3 -3 60777.3 822.155
    -1 3 3 61153.1 893.583
    1 3 -3 62843 815.53
    -1 3 3 60817.5 918.586
    1 3 -3 59845.3 823.5
    1 3 -3 60579.6 830.467
    1 3 -3 59191.7 854.459
    -1 3 3 60614.4 917.89
    1 3 -3 61067.2 784.173
    -1 3 2 553027 6096.78
    1 3 -2 517863 6020.24
    1 3 -2 576088 5869.24
    -1 3 2 604300 6153.55
    -1 3 2 550153 5990.95
    1 3 -2 579539 6070.36
    -1 3 2 547079 6122.41
    1 3 -2 516776 5960.64
    1 3 -2 512768 5962.24
    1 3 -2 537380 5971.71
    1 3 -2 532962 5966.49
    1 3 -1 99090.1 1244.95
    -1 3 1 101755 1292.19
    1 3 -1 99045.8 1112.45
    1 3 -1 102277 1257.78
    -1 3 1 97912.8 1219.65
    -1 3 1 100875 1303
    1 3 -1 102001 1156.43
    1 3 -1 99100.4 1135.35
    1 3 -1 95225.3 1133.51
    1 3 -1 99048.9 1294.71
    -1 3 0 3359.51 138.513
    1 3 0 3407.37 119.432
    1 3 0 3208.11 127.148
    1 3 0 3216.23 94.4731
    -1 3 0 3162.13 121.376
    1 3 0 3244.01 145.911
    1 3 0 3347.11 87.1626
    -1 3 0 3522.16 141.633
    -1 3 0 3475.33 142.361
    1 3 0 3309.6 78.0192
    1 3 0 3300.94 79.5267
    1 3 1 38699.6 599.105
    -1 3 -1 39758.7 614.519
    1 3 1 39110.6 546.655
    1 3 1 39264.2 554.679
    -1 3 -1 38978.3 597.592
    1 3 1 39761.2 654.696
    1 3 1 39704.8 520.013
    1 3 1 40550.3 528.059
    1 3 1 38931.4 502.875
    -1 3 -1 38920.3 608.68
    -1 3 -1 39505.6 616.686
    1 3 2 595425 6757.61
    -1 3 -2 612757 6756.68
    1 3 2 615489 6649.17
    1 3 2 584385 6707.7
    1 3 2 631099 6853.04
    -1 3 -2 607233 6778.52
    -1 3 -2 639033 6786.16
    1 3 2 664067 6751.67
    1 3 3 201982 2236.99
    -1 3 -3 202480 2353.85
    1 3 3 205338 2386.48
    1 3 3 206574 2486.76
    -1 3 -3 206428 2411.85
    1 3 3 197881 2393.3
    -1 3 -3 207672 2415.46
    -1 3 -3 207800 2378.49
    1 3 4 144327 1794.26
    -1 3 -4 144738 1739.19
    1 3 4 147442 1910.61
    -1 3 -4 147483 1840.17
    1 3 4 141737 1831.24
    -1 3 -4 149651 1842.72
    -1 3 -4 149172 1770.09
    1 3 5 1616.28 67.3718
    1 3 5 1470.81 96.8987
    -1 3 -5 1536.31 80.9867
    1 3 5 1446.31 121.508
    -1 3 -5 1590.75 112.999
    1 3 5 1597.85 115.547
    -1 3 -5 1444.69 105.713
    1 3 5 1594.61 93.2873
    -1 3 -5 1479.83 90.4564
    1 3 6 8390.98 253.689
    1 3 6 9049.8 333.328
    -1 3 -6 9474.41 306.807
    1 3 6 8351.44 295.348
    -1 3 -6 8356.57 277.807
    -1 3 -6 8855.4 245.014
    1 3 6 9007.7 240.538
    -1 3 -7 3869.81 153.533
    1 3 7 4357.83 242.695
    -1 3 -7 3857.73 207.435
    -1 3 -7 3815.29 192.321
    1 3 7 3874.24 210.765
    1 3 7 3941.83 160.733
    -1 3 -7 3715.87 162.462
    -1 3 -8 16274.5 372.796
    -1 3 -8 16849 523.076
    -1 3 -8 17445.2 495.886
    1 3 8 17437 542.824
    1 3 8 16177.3 486.872
    -1 3 -8 16474.4 447.957
    1 3 8 16900 389.087
    -1 3 -8 16623.4 405.527
    -1 3 -9 763.91 78.3352
    1 3 9 685.646 83.5757
    -1 3 -9 749.665 104.475
    1 3 9 953.306 130.33
    -1 3 -9 695.195 108.872
    -1 3 -9 577.31 101.57
    1 3 9 721.435 83.6331
    -1 3 -9 663.295 88.1409
    1 3 9 752.478 109.001
    -1 3 -9 858.192 126.375
    -1 3 -9 627.135 78.7268
    1 3 9 755.141 81.0009
    -1 3 -9 725.767 105.753
    1 3 9 825.346 114.018
    -1 3 -9 814.107 118.364
    -1 3 -10 967.461 94.5958
    1 3 10 944.271 134.894
    -1 3 -10 790.364 112.818
    1 3 10 1050.68 106.23
    -1 3 -10 910.075 131.696
    -1 3 -10 883.174 135.629
    -1 3 -10 785.516 98.6613
    1 3 10 846.235 109.755
    -1 3 -10 1482.19 171.759
    -1 3 -10 1006.15 129.931
    1 3 10 966.794 130.34
    -1 3 -10 881.015 129.937
    1 3 10 936.564 117.905
    1 3 10 936.592 96.8328
    -1 3 -10 945.04 103.858
    1 3 10 917.391 93.8717
    -1 3 -10 946.593 128.023
    1 3 10 1039.5 133.854
    -1 3 -10 1133.98 147.358
    1 3 10 971.663 101.636
    1 3 11 9111.35 379.538
    -1 3 -11 8664.07 410.51
    1 3 11 8277.77 421.838
    -1 3 -11 8847.18 386.919
    -1 3 -11 8299.32 428.805
    -1 3 -11 7776.1 414.755
    1 3 11 8644.57 331.467
    -1 3 -11 10093.5 473.02
    1 3 11 8524.32 366.682
    -1 3 -11 9675.78 408.023
    1 3 11 8370.9 404.649
    -1 3 -11 8728.39 425.016
    1 3 11 7998.02 353.17
    -1 3 -11 9205.77 413.865
    1 3 11 8173.73 301.727
    -1 3 -11 8045.01 333.22
    -1 3 -11 8620.77 422.896
    1 3 11 8694 320.582
    -1 3 -11 8868.07 433.421
    1 3 11 8531.41 324.534
    1 3 11 8780.83 412.68
    1 3 12 7504.25 357.361
    -1 3 -12 7827.23 361.018
    1 3 12 7083.14 311.445
    -1 3 -12 7740.36 406.168
    -1 3 -12 8010.92 432.412
    -1 3 -12 7563.18 361.027
    1 3 12 6810.04 338.951
    1 3 12 7267.68 333.183
    1 3 12 6868.81 375.497
    1 3 12 6904.32 284.167
    -1 3 -12 6903.52 394.33
    -1 3 -12 7719.96 382.212
    1 3 12 7192.42 298.384
    -1 3 -12 6911.67 388.442
    1 3 13 6318.26 326.946
    1 3 13 5556.67 283.405
    -1 3 -13 5485.24 356.163
    1 3 13 5656.6 314.001
    -1 3 -13 5852 372.167
    -1 3 -13 6107.28 311.598
    1 3 13 5914.64 293.542
    -1 3 -13 5934.13 353.87
    -1 3 -13 5865.52 330.931
    -1 3 -13 6000.46 358.792
    1 3 13 5986.96 263.154
    -1 3 -13 6312.21 378.6
    1 3 13 5482.02 338.112
    1 3 14 5180.92 288.058
    -1 3 -14 4961.26 329.233
    1 3 14 5169.36 272.485
    -1 3 -14 5742.89 359.895
    -1 3 -14 5210.47 319.363
    1 3 14 5304.51 301.653
    1 3 14 5364.52 329.39
    -1 3 -14 5127.4 317.685
    -1 3 -14 5200.59 335.016
    -1 3 -14 5200.02 295.387
    1 3 15 717.233 98.7844
    -1 3 -15 667.732 117.74
    1 3 15 647.923 101.542
    -1 3 -15 642.98 103.151
    -1 3 -15 822.556 133.395
    1 3 15 569.415 91.4944
    1 3 15 688.57 117.822
    -1 3 -15 759.216 112.637
    -1 3 -15 642.796 122.388
    -1 3 -15 776.555 106.54
    1 3 16 117.242 50.5349
    1 3 16 107.604 50.7769
    -1 3 -16 133.189 50.3127
    1 3 16 112.189 48.7804
    -1 3 -16 167.017 51.2908
    -1 3 -16 216.737 63.3917
    1 3 16 157.115 46.3011
    1 3 16 209.863 66.5324
    -1 3 -16 165.047 62.7921
    -1 3 -17 1209.84 109.771
    1 3 17 1021.31 100.459
    1 3 17 1264.15 104.508
    1 3 17 1239.95 105.788
    -1 3 -17 1294.05 121.987
    -1 3 -17 1392.24 121.546
    1 3 17 1466.65 126.61
    1 4 -17 339.485 61.15
    -1 4 17 285.557 46.9295
    1 4 -17 274.519 59.8667
    -1 4 17 303.633 53.9949
    1 4 -17 324.609 63.0591
    -1 4 17 318.581 58.5587
    -1 4 16 2934.33 175.937
    -1 4 16 3160.37 175.376
    -1 4 16 2950.93 187.474
    1 4 -16 2883.69 218.488
    1 4 -16 3059.89 197.937
    -1 4 16 3209.53 206.112
    1 4 -16 3152.39 222.855
    -1 4 15 3401.99 211.716
    1 4 -15 3811.32 259.914
    1 4 -15 3404.64 234.661
    -1 4 15 3349 194.766
    1 4 -15 3529.05 256.378
    1 4 -15 3594.08 268.251
    -1 4 15 3314.97 214.989
    1 4 -15 3474.52 210.38
    1 4 -15 3377.69 255.79
    1 4 -15 3468.45 247
    -1 4 15 3551.92 240.283
    -1 4 14 1062.51 126.934
    1 4 -14 1058.98 152.25
    -1 4 14 1232.72 120.975
    1 4 -14 934.812 135.774
    1 4 -14 1281.44 171.892
    1 4 -14 1095.42 153.869
    -1 4 14 1118.14 129.551
    -1 4 14 1157.4 146.544
    1 4 -14 1075.64 145.359
    1 4 -14 1253.56 139.771
    1 4 -14 1109.22 158.574
    -1 4 13 4471.1 233.425
    1 4 -13 4466.55 318.317
    1 4 -13 4566.26 309.883
    -1 4 13 4556.56 271.83
    1 4 -13 4624.54 333.384
    1 4 -13 4559.6 337.867
    -1 4 13 4179.08 236.944
    1 4 -13 4598.98 273.314
    1 4 -13 4127.32 275.584
    -1 4 13 4900.86 309.1
    1 4 -13 4477.29 324.055
    1 4 -13 4486.8 332.255
    1 4 -12 56000.9 1271.93
    -1 4 12 57807.4 1013.76
    1 4 -12 60063.1 1168.66
    1 4 -12 57701.8 1345.95
    1 4 -12 58516.1 1336.27
    -1 4 12 57536.3 1091.15
    1 4 -12 57008.5 1310.46
    -1 4 12 53968.9 1178.61
    1 4 -12 58702.9 1209.38
    1 4 -12 59603 1339.93
    -1 4 11 27745.7 621.144
    -1 4 11 28946.4 878.99
    1 4 -11 27425.2 764.128
    1 4 -11 27094 854.155
    -1 4 11 26656.8 691.612
    1 4 -11 28961.3 762.953
    -1 4 11 26921.9 771.135
    1 4 -11 28956.9 880.24
    -1 4 11 26441.7 580.203
    1 4 -11 28241.6 858.741
    1 4 -11 28158.7 861.131
    1 4 -11 28651.8 787.003
    -1 4 11 26413 755.399
    -1 4 10 13646.3 568.044
    1 4 -10 12766.4 481.045
    -1 4 10 13175.4 390.639
    -1 4 10 13253.8 502.154
    1 4 -10 13799.1 574.642
    1 4 -10 14545 510.976
    -1 4 10 12749.8 463.031
    1 4 -10 14258.3 590.271
    1 4 -10 13636.6 564.901
    1 4 -10 13090.6 554.338
    1 4 -10 14760.5 534.462
    -1 4 10 13488.2 365.927
    -1 4 10 13924.1 415.253
    -1 4 9 17526.8 451.005
    -1 4 9 21448.7 592.88
    -1 4 9 22634.7 712.912
    1 4 -9 20640.1 587.43
    1 4 -9 21321.2 634.838
    1 4 -9 21787.7 638.211
    1 4 -9 21173.7 620.253
    1 4 -9 22063.5 702.579
    -1 4 9 20437 590.963
    1 4 -9 21473.9 714.683
    -1 4 9 21005.4 624.55
    1 4 -9 23549.5 644.238
    1 4 -9 20832.3 531.065
    1 4 -9 22146.9 649.217
    -1 4 9 20030.9 449.501
    1 4 -9 21802.3 693.745
    -1 4 9 21017.1 530.65
    -1 4 8 3234.19 210.62
    -1 4 8 3216.3 155.035
    1 4 -8 3174.96 216.974
    -1 4 8 3380 250.689
    1 4 -8 3271.16 202.362
    1 4 -8 3200.99 213.354
    1 4 -8 3056.82 211.389
    1 4 -8 2925.49 179.018
    -1 4 8 3298.68 226.431
    -1 4 8 3153.05 149.868
    -1 4 7 950.192 110.13
    1 4 -7 1067.23 113.663
    1 4 -7 923.531 103.815
    1 4 -7 812.295 94.1428
    -1 4 7 1083.89 131.155
    1 4 -7 669.801 91.1716
    -1 4 7 849.327 110.372
    1 4 -7 896.472 94.2495
    -1 4 7 821.551 73.8486
    1 4 -7 825.337 69.4256
    -1 4 6 4430.88 228.101
    1 4 -6 4584.73 208.142
    1 4 -6 4416.2 211.716
    1 4 -6 4491.24 211.311
    -1 4 6 4463 252.468
    1 4 -6 4358.59 210.903
    1 4 -6 4091.53 199.533
    -1 4 6 4231.28 231.035
    -1 4 6 4511.57 171.101
    1 4 -6 4901.8 160.701
    1 4 -5 25798.8 471.861
    -1 4 5 24518.6 565.599
    1 4 -5 24361 505.033
    1 4 -5 24206.4 499.692
    1 4 -5 25226.7 515.359
    1 4 -5 24840.6 501.134
    -1 4 5 24644.1 601.005
    -1 4 5 24454.1 574.84
    1 4 -5 23710.5 517.274
    1 4 -5 24330.4 420.315
    -1 4 4 31500 636.155
    1 4 -4 31553.1 550.901
    -1 4 4 32398.1 674.958
    1 4 -4 31094.2 536.137
    1 4 -4 31665.5 549.506
    1 4 -4 32813.9 554.14
    1 4 -4 32677.8 548.691
    1 4 -4 30125.5 589.763
    -1 4 4 30582.1 637.415
    1 4 -4 31525.3 506.841
    1 4 -3 11656 291.684
    -1 4 3 11817.5 340.997
    -1 4 3 11267.1 336.25
    1 4 -3 11312.5 311.35
    -1 4 3 11550.8 356.578
    1 4 -3 11455.1 268.632
    -1 4 2 113994 1517.41
    1 4 -2 110563 1438.26
    -1 4 2 110186 1506.07
    1 4 -2 110171 1460.4
    -1 4 2 108826 1392.76
    -1 4 2 111148 1544
    1 4 -2 114056 1359.81
    -1 4 1 109207 1439.24
    1 4 -1 102833 1370.78
    1 4 -1 105378 1216.69
    1 4 -1 105776 1386.71
    -1 4 1 104848 1429.87
    -1 4 1 102384 1343.7
    -1 4 1 106530 1455.74
    1 4 -1 106651 1261.22
    -1 4 1 106573 1409.86
    1 4 -1 103835 1436.64
    -1 4 0 7516.41 248.903
    1 4 0 7597.7 211.43
    1 4 0 7197.22 228.711
    -1 4 0 7308.46 225.074
    1 4 0 7615.61 176.821
    -1 4 0 7685.53 240.823
    1 4 0 7636.76 166.946
    1 4 0 7729.95 264.043
    -1 4 0 7344.45 251.48
    1 4 1 127727 1538.51
    1 4 1 125986 1631.56
    -1 4 -1 125435 1647.99
    -1 4 -1 124359 1629.61
    1 4 1 129530 1546.69
    -1 4 -1 126842 1656.62
    -1 4 -1 127697 1635.5
    1 4 1 130962 1727.46
    1 4 1 129779 1482.88
    -1 4 -2 72673.3 1057.94
    1 4 2 75910.1 937.052
    1 4 2 71308.3 1063.17
    1 4 2 77440.4 943.653
    -1 4 -2 73719.6 1065.05
    1 4 2 75216.4 1155.93
    -1 4 -2 74782.3 1081.64
    1 4 2 75396.8 1020.88
    -1 4 -3 10561 286.042
    1 4 3 10773.3 302.78
    1 4 3 11173.7 355.182
    1 4 3 11752 270.663
    -1 4 -3 10836.4 302.701
    -1 4 -3 11118.5 319.202
    1 4 3 10444.5 288.167
    -1 4 -3 11266.4 298.826
    -1 4 -4 14728.5 341.571
    1 4 4 15217.9 379.55
    -1 4 -4 16049.9 393.808
    1 4 4 15843.3 370.578
    1 4 4 16167.9 454.522
    -1 4 -4 15619.3 403.965
    1 4 4 14496.9 372.992
    -1 4 -4 15203.9 353.854
    -1 4 -5 90792.5 1207.4
    1 4 5 89048.9 1289.93
    1 4 5 93569.2 1448.9
    -1 4 -5 94996.6 1339.01
    1 4 5 90778.4 1318.97
    -1 4 -5 91029.2 1343.3
    1 4 5 88653.1 1318.63
    -1 4 -5 92090.3 1235.38
    1 4 5 90757.6 1231.53
    1 4 6 22798.4 507.422
    -1 4 -6 23667 549.89
    -1 4 -6 22848.8 539.95
    1 4 6 23500.6 626.563
    -1 4 -6 22916.8 549.475
    1 4 6 22207 543.97
    -1 4 -6 23286.8 468.459
    -1 4 -7 8423.13 249.264
    1 4 7 8187.34 372.89
    -1 4 -7 8195.08 323.027
    -1 4 -7 8018.64 323.928
    -1 4 -7 8249.69 324.76
    1 4 7 8200.15 328.082
    -1 4 -7 7767.74 311.449
    1 4 7 8288.74 257.456
    -1 4 -7 7823.86 257.318
    -1 4 -8 873.515 80.2119
    1 4 8 929.286 96.5614
    1 4 8 954.234 132.504
    -1 4 -8 808.26 109.862
    -1 4 -8 741.356 105.441
    -1 4 -8 780.362 105.586
    -1 4 -8 812.544 101.964
    1 4 8 815.78 106.673
    -1 4 -8 1129.63 134.701
    1 4 8 690.64 98.0561
    -1 4 -8 753.349 80.8168
    1 4 8 854.194 82.9036
    -1 4 -8 940.181 123.906
    -1 4 -9 17010.4 413.699
    1 4 9 14031.7 461.629
    1 4 9 15182.2 436.458
    1 4 9 18678 462.049
    1 4 9 17496.3 621.701
    -1 4 -9 18078.5 563.572
    -1 4 -9 18466.2 576.217
    -1 4 -9 16869.2 558.012
    -1 4 -9 18487.3 624.418
    1 4 9 16928.7 530.299
    1 4 9 16855.5 548.886
    -1 4 -9 20170.1 601.397
    -1 4 -9 16975.8 512.012
    -1 4 -9 18005.8 538.163
    -1 4 -9 16189.1 438.137
    -1 4 -9 18285.3 616.314
    1 4 9 17098.8 430.938
    1 4 9 17088.4 552.445
    1 4 9 17807.9 485.186
    1 4 9 18161.2 453.951
    -1 4 -9 19112.2 602.381
    1 4 10 3231.58 197.951
    1 4 10 4215.88 217.59
    -1 4 -10 4197.61 275.985
    1 4 10 4254.56 308.491
    -1 4 -10 4530.62 282.286
    -1 4 -10 4010.24 299.954
    1 4 10 3902.66 268.881
    -1 4 -10 4803.23 292.286
    1 4 10 3838.68 247.353
    -1 4 -10 3731.78 234.476
    -1 4 -10 3842.1 211.642
    1 4 10 3788.43 198.519
    -1 4 -10 4519.81 293.833
    -1 4 -10 4331.92 253.621
    1 4 10 3930.24 201.211
    1 4 10 4254.37 228.577
    -1 4 -10 4234.05 299.306
    1 4 10 3652.25 258.23
    1 4 11 9109.47 467.408
    -1 4 -11 9194.14 433.038
    -1 4 -11 9695.2 422.347
    1 4 11 9947.53 353.753
    -1 4 -11 9936.7 485.895
    1 4 11 9549.49 399.399
    -1 4 -11 10635.2 446.685
    1 4 11 9490.78 384.372
    -1 4 -11 9793.73 369.396
    -1 4 -11 9284.48 463.471
    1 4 11 9067.48 343.941
    1 4 11 9869.45 444.477
    1 4 11 9272.26 325.423
    -1 4 -11 10408.9 462.336
    1 4 12 14930.6 456.757
    -1 4 -12 15213.5 580.561
    -1 4 -12 15970.6 536.579
    -1 4 -12 16145.3 636.86
    1 4 12 14117.5 491.58
    -1 4 -12 16569.7 559.97
    1 4 12 15595.9 513.013
    1 4 12 14641.4 444.82
    1 4 12 15265.4 568.955
    -1 4 -12 14979.2 602.166
    1 4 12 14562.4 422.631
    -1 4 -12 15671.3 574.876
    -1 4 -13 12829.4 455.661
    -1 4 -13 12641.7 521.501
    1 4 13 12631 423.098
    -1 4 -13 13493.6 568.981
    -1 4 -13 13398.6 479.569
    1 4 13 12563.2 441.203
    1 4 13 12621.6 459.895
    1 4 13 12377.9 392.406
    1 4 13 12058 376.147
    -1 4 -13 13783.9 520.129
    1 4 13 13326 526.452
    -1 4 -13 13037.3 551.279
    1 4 14 126.933 48.8988
    -1 4 -14 109.104 46.6573
    -1 4 -14 185.569 63.1993
    1 4 14 213.985 61.529
    -1 4 -14 133.139 48.7506
    1 4 14 228.398 58.3079
    -1 4 -14 147.603 60.3294
    1 4 14 207.202 73.2829
    -1 4 -14 249.388 79.0668
    1 4 15 1643.48 156.921
    -1 4 -15 1819.27 166.593
    1 4 15 1644.72 141.691
    -1 4 -15 1816.51 181.781
    1 4 15 1696.37 148.197
    -1 4 -15 1785.09 177.347
    -1 4 -15 1700.62 150.172
    1 4 15 1749 168.563
    1 4 16 3236.34 176.719
    1 4 16 2965.97 172.807
    -1 4 -16 3300.91 215.049
    1 4 16 3076.46 197.891
    -1 4 -16 3126.69 204.772
    1 4 17 213.383 41.2909
    -1 4 -17 282.832 54.0115
    1 4 17 181.789 40.5216
    -1 4 -17 251.359 46.8569
    1 5 -16 1562.31 137.472
    -1 5 16 1439.58 106.714
    -1 5 16 1515.98 118.833
    1 5 -16 1463.9 142.3
    1 5 -16 1610.47 145.088
    -1 5 16 1508.04 130.19
    -1 5 15 892.81 92.847
    1 5 -15 1030.06 136.968
    -1 5 15 1091.01 112.521
    1 5 -15 1082.88 113.911
    1 5 -15 1205.68 144.061
    -1 5 15 1086.78 124.308
    -1 5 14 5641.74 264.633
    -1 5 14 5638.66 250.885
    -1 5 14 6065.39 287.933
    1 5 -14 5771.26 278.782
    -1 5 14 6011.78 259.064
    1 5 -14 6151.1 364.018
    1 5 -14 6041.41 306.361
    1 5 -14 6380.1 366.396
    -1 5 14 5793.63 308.416
    -1 5 13 486.744 77.8842
    -1 5 13 487.166 78.7517
    1 5 -13 441.389 111.334
    -1 5 13 441.02 82.0596
    1 5 -13 316.401 67.1813
    -1 5 13 498.113 88.7832
    1 5 -13 491.297 111.539
    -1 5 13 392.839 84.874
    1 5 -13 380.437 102.64
    1 5 -13 393.589 92.4612
    -1 5 12 64.0859 33.5167
    1 5 -12 137.725 74.4902
    1 5 -12 177.75 81.8719
    -1 5 12 69.8803 50.15
    1 5 -12 94.015 50.7809
    -1 5 12 98.185 32.9282
    1 5 -12 111.374 47.0147
    -1 5 12 182.303 68.942
    1 5 -12 141.588 71.7241
    -1 5 11 3695.54 206.355
    1 5 -11 3439.08 234.834
    1 5 -11 3507.76 293.531
    -1 5 11 3510.1 242.384
    1 5 -11 3653.07 261.939
    1 5 -11 3602.36 306.876
    -1 5 11 3498.99 259.427
    -1 5 11 3514.88 206.278
    1 5 -11 3856.46 283.846
    1 5 -11 3069.32 279.145
    -1 5 11 3860.59 192.207
    1 5 -10 39357.3 891.218
    -1 5 10 39943.8 1086.7
    1 5 -10 36983.6 886.864
    -1 5 10 37519.3 931.089
    -1 5 10 36380.7 875.394
    1 5 -10 41218.5 958.187
    1 5 -10 37772.9 1038.25
    1 5 -10 38315.6 1044.26
    1 5 -10 39260.7 1050.85
    -1 5 10 37148.8 705.858
    -1 5 10 37686.2 726.378
    1 5 -10 40546.4 985.107
    -1 5 10 38774.6 799.691
    -1 5 9 5936.41 245.875
    -1 5 9 7267.16 351.799
    1 5 -9 7491.22 354.939
    -1 5 9 8126.63 447.891
    1 5 -9 7462.9 345.89
    -1 5 9 7168.64 353.201
    -1 5 9 7354.62 370.662
    1 5 -9 7672.93 375.107
    1 5 -9 6964.76 312.564
    1 5 -9 7370.12 416.492
    1 5 -9 7673.58 426.322
    1 5 -9 7633.59 389.865
    1 5 -9 7085.24 406.576
    -1 5 9 7142.59 310.543
    -1 5 9 6994.62 255.601
    -1 5 9 7235.15 279.434
    -1 5 8 5149.87 289.936
    -1 5 8 5184.32 339.112
    1 5 -8 5093.65 286.914
    1 5 -8 5086.19 266.471
    1 5 -8 4598.5 248.956
    -1 5 8 5267.62 300.796
    1 5 -8 5288.52 301.251
    -1 5 8 4839.93 288.052
    1 5 -8 5455.76 341.244
    1 5 -8 5133.41 308.151
    1 5 -8 4919.86 325.423
    -1 5 8 4992.1 259.738
    -1 5 8 5087.68 205.581
    1 5 -8 5320.11 272.005
    -1 5 8 5214.52 235.687
    -1 5 7 11188.3 427.044
    1 5 -7 11011.1 374.803
    -1 5 7 11565.5 485.069
    1 5 -7 12568.6 457.156
    1 5 -7 11272.2 389.216
    -1 5 7 10963.1 423.794
    1 5 -7 12385.1 469.91
    -1 5 7 11410.4 315.226
    -1 5 6 475.129 83.931
    1 5 -6 579.06 78.393
    -1 5 6 410.409 86.7597
    -1 5 6 524.957 88.2182
    1 5 -6 429.235 69.6334
    1 5 -6 738.604 66.0365
    -1 5 6 476.052 60.1613
    1 5 -5 486.901 64.2438
    -1 5 5 428.095 76.9309
    1 5 -5 419.934 60.5105
    -1 5 5 289.909 71.5515
    1 5 -5 423.888 69.1007
    -1 5 5 355.815 66.8597
    1 5 -5 382.275 47.7368
    1 5 -4 14806.2 373.231
    -1 5 4 15078.8 451.914
    1 5 -4 15103.1 363.986
    -1 5 4 14638.6 473.329
    -1 5 4 14123.8 428.91
    1 5 -4 14098.5 404.917
    1 5 -4 14763 337.589
    -1 5 3 3585.12 204.004
    1 5 -3 3535.38 170.478
    1 5 -3 3426.73 183.753
    -1 5 3 3175.7 183.847
    -1 5 3 3617.26 217.306
    1 5 -3 3508.09 150.298
    -1 5 3 3772.77 194.703
    1 5 -2 26862.6 538.627
    -1 5 2 26796 596.419
    -1 5 2 24826.1 496.427
    1 5 -2 26410.4 558.467
    -1 5 2 25164.2 563.793
    1 5 -2 27271.4 462.067
    -1 5 2 26631.2 624.884
    -1 5 2 27046.8 565.376
    1 5 -1 23846 506.426
    -1 5 1 24764 556.334
    1 5 -1 24656.7 493.287
    1 5 -1 23961.8 512.912
    -1 5 1 23475.2 527.364
    -1 5 1 23087.6 486.579
    -1 5 1 25071.6 581.117
    1 5 -1 24429 559.208
    -1 5 1 24103.2 517.658
    -1 5 0 18425.3 459.07
    1 5 0 17541.3 426.214
    1 5 0 18579.8 391.046
    -1 5 0 17400.8 417.017
    -1 5 0 17870.4 442.778
    1 5 0 18053.8 482.046
    -1 5 0 18653.7 432.611
    -1 5 0 17884 468.989
    1 5 1 7949.36 221.046
    1 5 1 7805.69 271.051
    -1 5 -1 7684.96 276.236
    -1 5 -1 7648.11 268.585
    1 5 1 8182.72 315.385
    -1 5 -1 7796.41 262.709
    -1 5 -1 7392.69 276.582
    1 5 2 86413 1276.18
    -1 5 -2 85761.4 1266.89
    -1 5 -2 88854.3 1296.05
    1 5 2 87348.8 1192.76
    1 5 2 89235.6 1391.95
    -1 5 -2 88474.4 1259.36
    -1 5 -3 9409.91 297.016
    1 5 3 9386.18 310.957
    -1 5 -3 9995.12 311.953
    1 5 3 9718.61 371.111
    -1 5 -3 9577.58 327.538
    1 5 3 9423.48 286.815
    1 5 4 36509.9 713.183
    -1 5 -4 35546.1 659.573
    1 5 4 37714.5 831.618
    -1 5 -4 37793.9 713.036
    1 5 4 35572.1 685.267
    -1 5 -4 37458 751.953
    -1 5 -4 37361.1 674.729
    -1 5 -5 8737.27 273.335
    1 5 5 8239.65 305.896
    1 5 5 8522.92 377.749
    -1 5 -5 9100.92 321.298
    1 5 5 8380.47 308.467
    -1 5 -5 8827.28 340.653
    -1 5 -5 8622.83 275.441
    1 5 5 8412.51 276.689
    1 5 6 26284.6 600.985
    -1 5 -6 26891.1 521.508
    1 5 6 27332.2 743.622
    -1 5 -6 27309 637.569
    1 5 6 24998.1 611.487
    -1 5 -6 26227.1 654.809
    -1 5 -6 26692 543.495
    1 5 6 27810.6 551.065
    1 5 7 8903.74 309.147
    1 5 7 9929.81 448.695
    -1 5 -7 9675.55 411.249
    -1 5 -7 9401.08 365.951
    1 5 7 9074.85 376.973
    1 5 7 8561.63 352.082
    -1 5 -7 10319 421.088
    -1 5 -7 8406.34 356.528
    1 5 7 8328.92 281.304
    -1 5 -7 9163.4 295.418
    -1 5 -7 9642.06 392
    -1 5 -7 9383.11 411.872
    1 5 7 9357.13 353.326
    1 5 7 9462.58 324.276
    -1 5 -8 16162.4 518.322
    1 5 8 11674.1 371.848
    -1 5 -8 12788 348.773
    1 5 8 13459 553.022
    -1 5 -8 13709.3 508.391
    -1 5 -8 13335.7 468.375
    -1 5 -8 12824.4 519.257
    1 5 8 12159.4 448.232
    -1 5 -8 12373.3 451.424
    -1 5 -8 14673.3 523.429
    1 5 8 12797 466.381
    1 5 8 12910.2 369.568
    1 5 8 12135.7 452.042
    -1 5 -8 13069.6 468.977
    -1 5 -8 12807.8 374.495
    1 5 8 13181.5 428.709
    -1 5 -8 11913.5 505.592
    1 5 8 12370.4 357.451
    -1 5 -8 14005.9 524.191
    1 5 8 13177.5 393.861
    1 5 9 2077.28 153.421
    -1 5 -9 2519.48 150.637
    1 5 9 2916.3 261.371
    -1 5 -9 2509.88 214.84
    1 5 9 2613.53 167.913
    -1 5 -9 2671.54 214.6
    1 5 9 2565.96 207.003
    1 5 9 2396.12 206.58
    -1 5 -9 2599.03 241.348
    -1 5 -9 2282.3 191.629
    -1 5 -9 2944.4 236.685
    1 5 9 2293.44 195.502
    -1 5 -9 2348.51 224.992
    -1 5 -9 2347.01 160.046
    1 5 9 2282.7 173.35
    -1 5 -9 2538.33 202.148
    1 5 9 2424.17 162.273
    1 5 9 2336.65 152.087
    -1 5 -9 2511.12 224.262
    1 5 10 33421 749.107
    1 5 10 41585.8 795.025
    1 5 10 41903.3 1094.44
    -1 5 -10 42835.4 979.16
    -1 5 -10 40974.3 960.449
    -1 5 -10 39134.1 1032.87
    1 5 10 36243.2 879.24
    -1 5 -10 38550.8 886.956
    -1 5 -10 44268.1 1003.01
    1 5 10 39210.2 929.081
    -1 5 -10 42181.6 1018.36
    1 5 10 37036.9 754.532
    -1 5 -10 38031.6 1010.22
    -1 5 -10 40029.6 798.075
    -1 5 -10 42121.3 907.346
    1 5 10 41635.6 839.744
    1 5 11 1000.69 110.442
    -1 5 -11 1124.48 144.708
    -1 5 -11 1024.39 143.021
    1 5 11 1108.96 124.987
    1 5 11 1084.99 138.613
    -1 5 -11 1115.09 167.418
    1 5 11 989.849 115.392
    -1 5 -11 1363.97 172.137
    -1 5 -11 1176.5 166.464
    -1 5 -11 1100.88 127.892
    1 5 11 1329.01 120.949
    1 5 11 1020.14 138.745
    1 5 12 4019.57 218.68
    -1 5 -12 4137.57 266.175
    -1 5 -12 3923.05 303.742
    1 5 12 3828.69 248.431
    -1 5 -12 3923.94 267.394
    1 5 12 4077.38 242.039
    1 5 12 3698.72 213.049
    -1 5 -12 3974.28 283.499
    -1 5 -12 3977.55 300.511
    1 5 12 3566.89 259.214
    1 5 12 3621.83 196.749
    -1 5 -13 2526.81 193.041
    1 5 13 2491.31 172.492
    1 5 13 2356.66 183.828
    -1 5 -13 2689.08 209.284
    1 5 13 2451.28 179.358
    -1 5 -13 2497.13 231.31
    1 5 13 2422.19 162.871
    -1 5 -13 2701.49 223.297
    1 5 13 2498.37 156.297
    -1 5 -13 2281.18 217.304
    1 5 13 2490.21 210.637
    1 5 14 581.781 82.1629
    1 5 14 452.006 72.6954
    -1 5 -14 507.417 103.586
    -1 5 -14 556.083 84.4573
    1 5 14 601.445 85.2045
    1 5 14 535.474 68.7906
    -1 5 -14 483.65 91.1302
    -1 5 -14 656.843 112.857
    1 5 14 532.468 68.4293
    1 5 14 474.171 94.2342
    1 5 15 946.845 97.0666
    1 5 15 1259.94 105.402
    -1 5 -15 1097.46 99.6809
    1 5 15 1055.54 102.342
    -1 5 -15 1152.39 136.133
    1 5 15 1054.27 121.373
    -1 5 -15 1136.52 129.902
    -1 5 -15 1091.35 113.55
    -1 5 -16 52.849 24.0906
    1 5 16 80.5978 32.1788
    -1 5 -16 108.734 40.0748
    -1 5 -16 57.993 33.9855
    1 5 16 8.09215 29.5773
    1 6 -16 66.1319 31.1825
    -1 6 16 67.1007 24.9787
    1 6 -16 20.5819 23.1954
    -1 6 16 37.1799 26.6147
    1 6 -16 -19.68 26.5112
    1 6 -15 4563.87 237.437
    -1 6 15 4860.84 192.179
    -1 6 15 4710.52 198
    1 6 -15 4940.39 261.769
    1 6 -15 4895.45 212.801
    -1 6 15 4770.16 229.171
    1 6 -15 4778.56 248.928
    1 6 -14 782.045 114.915
    -1 6 14 607.829 78.5692
    -1 6 14 594.84 75.4954
    1 6 -14 767.864 122.686
    -1 6 14 609.99 81.0531
    1 6 -14 654.851 90.0176
    -1 6 14 644.574 95.2994
    1 6 -14 617.703 95.273
    1 6 -14 680.532 117.263
    1 6 -13 3484.16 264.152
    -1 6 13 3314.43 184.003
    -1 6 13 3118.07 196.533
    1 6 -13 3400.8 228.675
    -1 6 13 3059.38 196.715
    1 6 -13 3379.36 270.044
    1 6 -13 3335.23 238.065
    -1 6 13 3359.17 233.423
    1 6 -13 3028.16 252.554
    -1 6 13 3501.45 175.67
    -1 6 12 5537.98 247.279
    1 6 -12 5632.03 283.068
    -1 6 12 5161.3 280.864
    1 6 -12 5128.68 302.498
    1 6 -12 5756.67 372.778
    -1 6 12 5150.35 302.904
    1 6 -12 5235.9 350.808
    -1 6 12 5331.83 215.291
    1 6 -12 5772.71 336.346
    -1 6 12 5429.47 243.728
    1 6 -11 3295.93 230.439
    -1 6 11 3278.87 194.901
    -1 6 11 3359.97 237.94
    1 6 -11 3728.76 309.577
    1 6 -11 3745.78 267.887
    1 6 -11 3382.05 268.314
    1 6 -11 3213.83 281.727
    -1 6 11 3314.25 179.337
    -1 6 11 3057.68 238.05
    -1 6 11 3205.98 199.455
    1 6 -10 4737.4 284.96
    1 6 -10 4823.94 311.913
    -1 6 10 4350.44 279.667
    1 6 -10 4647.46 342.276
    -1 6 10 4453.44 290.528
    1 6 -10 4692.71 322.85
    1 6 -10 4810.84 260.917
    -1 6 10 4636.32 251.335
    1 6 -10 3581.96 303.888
    -1 6 10 4484.72 219.748
    -1 6 9 24204.4 558.277
    1 6 -9 29919 778.809
    -1 6 9 31332.1 955.303
    -1 6 9 29392.7 794.074
    -1 6 9 29296.4 781.3
    1 6 -9 29281.8 893.924
    1 6 -9 29480.9 812.934
    1 6 -9 26952.9 700.837
    1 6 -9 29112.8 834.618
    1 6 -9 30106.6 725.061
    -1 6 9 27943.9 588.338
    -1 6 9 27966.6 623.133
    1 6 -9 26981 861.583
    -1 6 9 28009.4 689.081
    -1 6 8 17877.3 600.541
    -1 6 8 18549.5 700.686
    1 6 -8 18906.5 606.822
    1 6 -8 17492.8 545.163
    1 6 -8 18884.4 682.926
    1 6 -8 19050.8 630.758
    -1 6 8 17384 588.489
    -1 6 8 18651.5 612.135
    1 6 -8 19667.1 661.375
    -1 6 8 18457.1 495.885
    1 6 -8 19053.1 570.527
    1 6 -8 18019 668.621
    -1 6 8 17838.3 543.04
    -1 6 8 17395.7 438.655
    1 6 -7 6592.2 324.572
    -1 6 7 4748.18 295.82
    1 6 -7 5034.65 333.704
    -1 6 7 5176.03 344.946
    1 6 -7 5590.05 312.763
    1 6 -7 5081.77 332.099
    -1 6 7 5047.67 295.694
    -1 6 7 5178.68 310.156
    -1 6 7 5464.59 258.416
    1 6 -7 5105.57 276.777
    1 6 -7 5230.61 310.524
    -1 6 7 4965.65 215.224
    1 6 -7 4814.29 321.921
    1 6 -7 5487.51 331.197
    -1 6 7 4979.55 274.102
    1 6 -7 5585.14 291.892
    -1 6 7 5435.74 258.478
    1 6 -6 8032.37 405.342
    -1 6 6 8512.4 388.704
    -1 6 6 8317.17 420.679
    1 6 -6 9287.37 398.317
    -1 6 6 7811.37 359.433
    -1 6 6 9530.85 326.613
    1 6 -6 8770.47 394.134
    1 6 -6 8358.27 350.875
    -1 6 6 8347.59 330.01
    -1 6 6 9631.76 384.73
    1 6 -6 8614.3 413.858
    -1 6 6 9006.65 340.852
    -1 6 6 7815.46 280.395
    1 6 -6 8410.17 360.895
    1 6 -6 9280.24 416.834
    -1 6 5 8312.84 371.346
    1 6 -5 7985.31 286.935
    -1 6 5 7928.7 391.982
    1 6 -5 8267.01 362.878
    1 6 -5 8245.53 368.659
    1 6 -5 7958.23 332.6
    -1 6 5 7383.04 332.644
    -1 6 5 9008.15 366.122
    -1 6 5 8583.68 335.258
    1 6 -5 8354.99 380.553
    1 6 -5 8340.97 350.252
    1 6 -4 40309.4 747.679
    -1 6 4 39745.7 869.935
    -1 6 4 39877 802.209
    -1 6 4 38958.1 913.656
    -1 6 4 37922.8 814.744
    1 6 -4 38352.6 804.057
    1 6 -4 39716.1 692.992
    1 6 -3 23281 533.257
    -1 6 3 23035.4 614.03
    -1 6 3 21605.3 561.429
    1 6 -3 22116.5 560.838
    -1 6 3 23901.5 563.647
    -1 6 3 22972.4 647.562
    1 6 -2 39859.9 753.845
    1 6 -2 38423.3 738.543
    -1 6 2 39215.7 826.117
    -1 6 2 36918 760.925
    1 6 -2 38415.5 766.019
    -1 6 2 39671.7 756.25
    -1 6 2 38273.6 856.005
    -1 6 1 19710.9 538.123
    1 6 -1 19964.8 497.88
    1 6 -1 21012.2 478.582
    -1 6 1 19444.9 497.97
    -1 6 1 20390.5 485.146
    -1 6 1 20532.6 495.973
    -1 6 1 19741.7 563.898
    -1 6 0 18009.9 501.732
    1 6 0 17531.6 468.033
    -1 6 0 18867.6 472.723
    -1 6 0 17263.6 456.999
    -1 6 0 18243.6 457.011
    -1 6 0 17505.7 510.271
    1 6 0 18221 531.843
    1 6 1 12735.1 394.333
    -1 6 -1 12485.4 398.316
    -1 6 -1 12531.4 393.476
    -1 6 -1 12929.2 372.169
    1 6 1 12892.5 449.693
    -1 6 -2 17973 479.492
    1 6 2 17593.4 481.745
    -1 6 -2 18243.3 462.654
    1 6 2 18706.2 567.262
    -1 6 -2 17883.5 495.969
    1 6 3 3323.4 200.593
    -1 6 -3 3124.57 183.305
    -1 6 -3 3148.25 182.781
    1 6 3 3382.55 236.968
    -1 6 -3 3101.27 200.256
    -1 6 -3 3232.14 188.269
    -1 6 -4 43949.1 818.586
    1 6 4 44387.3 876.807
    1 6 4 47276.3 1030.67
    -1 6 -4 46808.4 863.248
    -1 6 -4 46623.8 935.117
    -1 6 -4 46255.5 830.306
    1 6 5 3310.42 207.524
    -1 6 -5 3552.26 187.098
    1 6 5 3559.44 198.223
    1 6 5 3484.13 261.185
    -1 6 -5 3796.41 256.048
    -1 6 -5 3905.43 218.538
    1 6 5 4126.42 206.929
    1 6 5 3840.79 209.437
    -1 6 -5 3353.12 225.055
    1 6 5 3891.17 243.17
    -1 6 -5 3917.7 256.801
    -1 6 -5 4148.71 265.572
    -1 6 -5 3534.85 187.421
    -1 6 -5 3909.46 250.429
    1 6 5 3853.06 211.338
    1 6 5 3881.46 227.432
    -1 6 -6 1797.63 176.432
    -1 6 -6 1335.02 110.234
    1 6 6 1486.92 139.297
    -1 6 -6 1273.23 152.682
    1 6 6 1253.3 116.066
    -1 6 -6 1657.07 175.658
    1 6 6 1343.42 170.062
    -1 6 -6 1308.75 134.966
    1 6 6 1981.35 140.325
    1 6 6 1283.67 129.083
    1 6 6 1423.9 128.748
    -1 6 -6 1652.72 171.984
    1 6 6 1485.96 152.668
    -1 6 -6 1284.41 145.489
    1 6 6 1349.31 114.314
    1 6 6 1422.49 140.584
    -1 6 -6 1420.36 118.06
    -1 6 -6 1423.83 162.787
    -1 6 -6 1510.99 158.665
    1 6 6 1477.26 131.384
    1 6 7 16371.9 454.755
    -1 6 -7 17216.7 536.439
    -1 6 -7 16771.7 595.048
    1 6 7 16913.7 643.68
    1 6 7 16699.2 432.792
    1 6 7 16512.1 548.037
    1 6 7 16679.4 460.249
    -1 6 -7 18413 609.119
    -1 6 -7 16237.9 548.49
    1 6 7 15859.4 506.1
    1 6 7 16439.5 518.79
    -1 6 -7 16535.2 436.477
    1 6 7 16808.4 437.397
    1 6 7 17035.8 513.763
    -1 6 -7 18256.9 581.923
    -1 6 -7 16948.7 603.813
    1 6 7 17443.3 484.521
    -1 6 -8 4116.47 195.823
    -1 6 -8 4861.29 291.52
    1 6 8 3486.23 200.398
    1 6 8 4129.93 318.942
    -1 6 -8 4038.39 286.612
    -1 6 -8 3858.52 253.32
    1 6 8 3816.45 201.385
    1 6 8 3643.27 250.13
    -1 6 -8 3683.86 254.526
    1 6 8 3968.65 189.531
    1 6 8 3539.19 240.765
    -1 6 -8 4097.7 287.581
    -1 6 -8 4010.7 296.853
    1 6 8 3629.36 244.201
    -1 6 -8 4210.03 270.342
    -1 6 -8 3896.78 204.34
    -1 6 -8 3784.89 282.659
    1 6 8 3838.32 198.02
    1 6 8 3948.06 215.353
    1 6 8 3754.96 230.882
    -1 6 -8 3658.61 284.074
    -1 6 -9 8389.64 373.863
    1 6 9 5642.01 262.855
    -1 6 -9 7240.94 387.207
    1 6 9 6530.04 276.016
    1 6 9 6913.93 262.233
    -1 6 -9 7257.96 387.376
    1 6 9 6637.85 345.968
    -1 6 -9 7059.87 405.098
    -1 6 -9 6967.03 390.397
    1 6 9 6345.95 330.696
    1 6 9 6494.03 307.697
    1 6 9 6523.34 281.21
    -1 6 -9 7119.73 354.001
    -1 6 -9 6205.47 377.891
    1 6 10 7505.86 308.434
    1 6 10 9328.21 333.603
    -1 6 -10 9005.78 426.196
    -1 6 -10 9059.05 461.03
    -1 6 -10 10007.7 454.297
    1 6 10 8813.95 395.658
    1 6 10 9208.38 403.612
    -1 6 -10 9326 396.244
    -1 6 -10 9643.04 463.75
    -1 6 -10 8122.01 435.131
    1 6 10 8749.22 322.732
    1 6 10 8625.44 349.104
    1 6 11 1608.39 135.366
    -1 6 -11 1426.58 162.18
    1 6 11 1426.31 154.58
    -1 6 -11 1601.93 178.069
    -1 6 -11 1490.79 186.862
    1 6 11 1471.77 162.637
    -1 6 -11 1685.53 157.242
    -1 6 -11 1627.91 182.162
    -1 6 -11 1542.5 185.616
    1 6 11 1454.37 125.113
    1 6 11 1541.28 139.471
    1 6 12 12467.5 384.631
    -1 6 -12 11898.1 447.683
    -1 6 -12 12488.3 528.369
    1 6 12 11827.1 432.404
    -1 6 -12 12915.3 487.884
    1 6 12 11828 456.396
    -1 6 -12 12729.9 505.925
    1 6 12 11534.7 352.346
    -1 6 -12 11523.4 494.951
    1 6 12 11374.1 377.134
    -1 6 -13 3790.28 249.408
    -1 6 -13 3828.5 221.394
    1 6 13 3896.39 201.467
    -1 6 -13 4013.56 275.436
    1 6 13 3485.34 214.087
    -1 6 -13 3991.7 245.238
    -1 6 -13 3799.96 251.32
    1 6 13 3951.71 198.314
    -1 6 -13 3462.65 248.052
    1 6 13 3522.38 174.599
    1 6 13 3628.17 234.274
    -1 6 -14 1328.77 128.195
    -1 6 -14 1477.96 114.237
    1 6 14 1612.89 123.128
    1 6 14 1418.08 119.299
    -1 6 -14 1403.14 147.638
    -1 6 -14 1517.33 131.677
    -1 6 -14 1611.39 146.081
    1 6 14 1383.17 96.8012
    -1 6 -14 1401.31 140.382
    1 6 14 1383.56 133.331
    1 6 14 1427.11 102.878
    -1 6 -15 403.007 61.5557
    1 6 15 282.967 48.6072
    -1 6 -15 287.437 61.8546
    -1 6 -15 259.958 43.4098
    1 6 15 277.098 45.3204
    -1 6 -15 318.801 55.4041
    1 6 15 273.6 53.0287
    -1 6 -15 329.849 60.2926
    -1 7 15 1945.1 104.015
    1 7 -15 2010.97 124.093
    -1 7 15 1903.76 118.848
    1 7 -14 -7.1469 27.4456
    1 7 -14 27.57 28.6712
    -1 7 14 74.2065 29.9302
    1 7 -14 65.8052 35.2012
    1 7 -14 20.0794 23.5438
    -1 7 14 58.0324 22.7039
    -1 7 14 86.3623 35.0731
    -1 7 14 40.8768 32.7446
    1 7 -14 31.5571 36.2369
    1 7 -14 13.2075 30.8258
    1 7 -13 2104.67 183.909
    1 7 -13 1955.91 162.388
    -1 7 13 2174.54 135.576
    1 7 -13 1994.95 161.361
    -1 7 13 1922.74 145.23
    -1 7 13 1769.62 129.667
    1 7 -13 1703.96 170.141
    -1 7 13 2074.73 124.33
    1 7 -13 1856.54 174.117
    1 7 -13 1882.75 163.26
    -1 7 13 1907.2 155.745
    1 7 -12 736.211 122.475
    1 7 -12 647.672 91.6526
    -1 7 12 680.351 85.2773
    -1 7 12 698.315 97.0536
    1 7 -12 609.327 113.519
    1 7 -12 666.676 102.714
    -1 7 12 633.751 98.664
    -1 7 12 739.275 85.829
    1 7 -12 670.533 118.621
    -1 7 12 735.246 73.8497
    1 7 -12 645.362 106.406
    1 7 -11 390.196 102.732
    -1 7 11 419.263 66.33
    1 7 -11 372.433 79.6326
    1 7 -11 225.461 81.4999
    -1 7 11 369.962 84.8315
    1 7 -11 347.681 86.9293
    1 7 -11 419.289 96.753
    -1 7 11 317.58 66.097
    -1 7 11 429.518 65.9163
    -1 7 11 267.787 69.717
    1 7 -11 217.367 78.0569
    1 7 -10 660.769 134.515
    1 7 -10 570.382 107.763
    -1 7 10 664.814 109.438
    1 7 -10 537.363 121.106
    1 7 -10 676.447 120.847
    -1 7 10 569.03 76.4578
    1 7 -10 475.148 101.678
    -1 7 10 617.887 95.5698
    1 7 -10 593.119 132.575
    1 7 -10 569.633 92.6717
    -1 7 10 505.34 91.4079
    1 7 -9 1284.67 180.428
    1 7 -9 1988.43 161.504
    1 7 -9 1582.89 171.076
    1 7 -9 1400.11 187.873
    -1 7 9 1482.64 170.467
    1 7 -9 1422.09 178.294
    -1 7 9 1262.51 147.476
    1 7 -9 1661.63 194.894
    -1 7 9 1578.84 154.814
    1 7 -9 1299.11 180.887
    1 7 -9 1503.63 152.071
    -1 7 9 1612.64 136.593
    1 7 -8 4047.21 249.597
    1 7 -8 3171.03 279.3
    1 7 -8 3267.04 249.727
    1 7 -8 3212.52 258.283
    -1 7 8 3128.79 247.768
    -1 7 8 3645.07 207.325
    1 7 -8 3344.07 282.59
    1 7 -8 3676.56 284.677
    1 7 -8 3043.94 223.455
    -1 7 8 3240.52 201.752
    1 7 -8 2927.58 263.737
    -1 7 8 3437.08 231.951
    1 7 -7 35581.8 896.677
    1 7 -7 35364.1 970.945
    -1 7 7 34667.3 901.503
    -1 7 7 35880.4 1014.34
    1 7 -7 36396.6 904.572
    -1 7 7 36355.2 908.164
    -1 7 7 37201 716.531
    1 7 -7 33000.6 822.26
    -1 7 7 34576.5 757.405
    -1 7 7 32877.7 838.858
    1 7 -7 36809.7 932.868
    -1 7 7 35813.3 838.05
    1 7 -7 32661.2 925.732
    1 7 -7 34870.8 938.811
    -1 7 7 34229.2 690.425
    1 7 -7 37586.6 868.882
    -1 7 7 35076.8 768.311
    1 7 -6 8561.72 382.08
    1 7 -6 6926.88 356.935
    -1 7 6 7203.36 376.091
    1 7 -6 6710.82 382.666
    1 7 -6 6761.05 358.037
    -1 7 6 7234.44 414.37
    -1 7 6 6127.19 324.777
    -1 7 6 6814.52 309.956
    -1 7 6 7012.38 290.951
    1 7 -6 7056.88 375.187
    1 7 -6 6388.46 328.254
    -1 7 6 7584.15 384.676
    1 7 -6 6888.66 380.78
    -1 7 6 6601.95 270
    1 7 -6 7379.29 354.875
    1 7 -6 6835.88 379.675
    -1 7 6 7045.58 315.889
    -1 7 6 6810.28 335.485
    1 7 -5 9152.74 331.031
    1 7 -5 9627.84 404.766
    1 7 -5 9081.18 436.788
    -1 7 5 8888.84 412.234
    -1 7 5 9280.31 454.368
    1 7 -5 10251.6 433.698
    -1 7 5 9002.69 344.758
    -1 7 5 8928.67 384.948
    -1 7 5 9561.63 375.682
    1 7 -5 8914.84 383.061
    1 7 -5 9145.85 415.84
    -1 7 5 9669.55 405.029
    -1 7 5 9669.78 380.864
    1 7 -5 8787.14 418.648
    1 7 -5 10015.1 411.471
    1 7 -4 5741.65 263.566
    1 7 -4 5644.46 332.579
    1 7 -4 7111.49 344.762
    -1 7 4 5830 323.871
    1 7 -4 5549.94 292.314
    1 7 -4 5934.26 317.472
    -1 7 4 5839.31 347.984
    -1 7 4 5654.02 289.662
    1 7 -4 5680.17 276.032
    1 7 -4 5685.49 313.957
    -1 7 4 5992.98 283.628
    1 7 -4 5815.28 324.949
    1 7 -4 6096.93 310.386
    -1 7 4 6079.39 300.185
    1 7 -3 6933.2 359.973
    1 7 -3 8875.51 385.794
    1 7 -3 7793.77 328.652
    -1 7 3 6985.87 346.899
    1 7 -3 6919.69 293.585
    -1 7 3 7111.07 373.385
    1 7 -3 7655.92 354.388
    -1 7 3 7485.2 323.965
    1 7 -3 7264.87 315.378
    1 7 -3 7219.05 301.55
    1 7 -3 6980.37 340.65
    -1 7 3 7167.98 328.913
    1 7 -3 7255.61 355.405
    -1 7 3 7587.24 339.369
    1 7 -3 7790.26 345.263
    -1 7 2 20775.4 618.426
    -1 7 2 27332.5 668.169
    1 7 -2 27802.2 690.747
    1 7 -2 21175.6 633.302
    1 7 -2 20568.6 546.794
    -1 7 2 20413.5 642.341
    1 7 -2 21611.2 612.033
    -1 7 2 21538.7 589.271
    1 7 -2 22363.9 614.669
    -1 7 2 22106.4 610.674
    1 7 -2 21744 563.311
    1 7 -2 20935.2 567.686
    1 7 -2 20199.2 604.554
    1 7 -2 22815 611.28
    1 7 -1 30381.4 713.969
    1 7 -1 22493.6 584.375
    -1 7 1 30286.5 726.587
    1 7 -1 23392.3 660.553
    -1 7 1 23381.7 643.497
    1 7 -1 25100.4 647.992
    -1 7 1 22856.7 664.678
    1 7 -1 24451.7 613.037
    -1 7 1 24373.5 638.07
    1 7 -1 24340.2 609.131
    -1 7 1 24192.9 648.028
    1 7 -1 24897 632.73
    -1 7 1 23640.9 600.039
    1 7 -1 23890.4 611.793
    1 7 0 15208.5 503.108
    -1 7 0 14431.7 481.729
    1 7 0 14377.6 455.09
    1 7 0 15224.5 482.005
    -1 7 0 15232.5 484.804
    -1 7 0 14038.7 442.531
    1 7 0 15606.2 470.386
    -1 7 0 15091.4 492.894
    -1 7 0 15216.8 498.246
    1 7 0 15251.6 465.416
    1 7 0 15445.2 475.61
    -1 7 0 15811.7 487.043
    1 7 0 15560.9 475.627
    -1 7 -1 1059.92 121.959
    1 7 1 1340.73 135.638
    1 7 1 1130.87 128.095
    -1 7 -1 1253.1 146.645
    1 7 1 1011.31 115.581
    -1 7 -1 1206.7 135.591
    1 7 1 1225.06 148.2
    1 7 1 1242.51 126.448
    -1 7 -1 1091.1 129.849
    1 7 1 1061.62 116.495
    -1 7 -1 1045.21 119.374
    1 7 1 1145.07 120.908
    1 7 1 871.655 105.019
    -1 7 -1 1171.68 129.112
    1 7 1 1367.91 130.266
    1 7 1 1135.98 121.838
    -1 7 -2 29862 778.595
    1 7 2 24457.2 624.593
    1 7 2 29003.4 654.917
    1 7 2 23264.4 614.018
    -1 7 -2 22722.6 601.88
    1 7 2 23954.2 709.806
    -1 7 -2 23960 660.734
    1 7 2 24110.2 595.532
    1 7 2 24600.4 614.667
    1 7 2 24087 603.684
    -1 7 -2 24991 666.576
    -1 7 -2 23483.2 631.506
    1 7 2 23987.9 621.144
    1 7 2 24871.4 595.509
    -1 7 -2 25168.7 669.235
    1 7 2 24850 623.386
    1 7 3 25377.2 583.07
    1 7 3 21113.8 567.134
    1 7 3 19565.9 566.525
    -1 7 -3 19611.2 540.84
    -1 7 -3 21585.5 640.35
    1 7 3 21765 687.3
    1 7 3 20533.7 530.814
    -1 7 -3 21721.1 550.434
    1 7 3 21249.6 555.802
    1 7 3 21429.7 569.679
    -1 7 -3 21027 616.556
    1 7 3 20907.6 597.68
    -1 7 -3 22154.9 627.936
    -1 7 -3 19478.2 592.272
    -1 7 -3 21059.8 617.706
    -1 7 -3 20852.8 550.625
    -1 7 -3 22587.3 640.319
    1 7 3 21631.5 530.728
    1 7 3 22772.6 585.512
    1 7 3 21074.7 581.65
    1 7 4 21799.7 563.489
    1 7 4 20443 582.76
    -1 7 -4 19952.2 535.866
    -1 7 -4 21691 663.707
    1 7 4 22260.3 715.992
    1 7 4 21053.6 517.586
    -1 7 -4 22474.4 576.161
    1 7 4 22923.3 566.968
    1 7 4 21469.4 620.295
    1 7 4 22531.6 582.473
    -1 7 -4 21454.8 643.777
    -1 7 -4 21095.5 628.767
    -1 7 -4 22869.1 662.884
    1 7 4 22913.7 587.075
    -1 7 -4 21050.8 541.379
    -1 7 -4 22218.8 662.416
    1 7 4 22231.6 602.729
    -1 7 -5 662.579 119.793
    1 7 5 523.293 81.9222
    -1 7 -5 523.117 78.9663
    1 7 5 596.523 95.5891
    -1 7 -5 660.801 98.0112
    1 7 5 615.149 126.543
    -1 7 -5 585.216 110.337
    1 7 5 626.196 85.5964
    -1 7 -5 558.449 101.425
    1 7 5 722.482 110.526
    -1 7 -5 559.457 103.493
    1 7 5 594.934 92.9352
    1 7 5 489.824 77.9069
    1 7 5 686.808 105.318
    1 7 5 552.648 83.1938
    -1 7 -5 477.224 74.2915
    -1 7 -5 589.975 110.67
    -1 7 -5 491.899 95.8533
    -1 7 -6 1531.57 126.091
    -1 7 -6 1669.92 175.598
    1 7 6 1397.1 128.406
    -1 7 -6 1903.66 192.146
    1 7 6 1523.2 190.422
    -1 7 -6 1628.08 184.239
    -1 7 -6 1551.77 151.77
    1 7 6 1492.31 129.614
    -1 7 -6 1367.83 145.922
    1 7 6 1452.24 159.531
    -1 7 -6 1503.1 170.597
    1 7 6 1563.05 144.124
    -1 7 -6 1319.86 156.803
    -1 7 -6 1487.14 127.367
    -1 7 -6 1326.67 165.686
    1 7 6 1535.88 142.255
    -1 7 -6 1830.75 186.604
    1 7 6 1392.43 124.526
    1 7 6 1475.65 148.148
    1 7 7 8591.29 328.511
    -1 7 -7 9336.65 444.781
    -1 7 -7 10316.4 416.933
    1 7 7 9964.09 507.495
    -1 7 -7 9641.41 458.989
    1 7 7 9322.1 412.379
    1 7 7 9335.66 345.575
    1 7 7 10237.8 335.317
    -1 7 -7 10097.5 461.267
    1 7 7 9994.34 395.041
    -1 7 -7 10037.1 476.369
    -1 7 -7 10984.8 460.996
    1 7 7 9927.72 365.227
    -1 7 -8 1739.58 194.229
    1 7 8 1594.49 135.187
    -1 7 -8 2138.31 197.297
    -1 7 -8 1884.14 197.912
    1 7 8 1679.53 171.713
    1 7 8 1837.09 142.918
    1 7 8 1900.43 133.234
    -1 7 -8 1998.1 201.093
    1 7 8 1697.92 147.305
    -1 7 -8 1627.53 194.892
    -1 7 -8 1901.76 190.655
    1 7 8 1750.71 160.309
    -1 7 -9 1143.87 162.445
    -1 7 -9 1626.6 164.424
    1 7 9 1096.11 111.84
    -1 7 -9 1338.86 164.993
    1 7 9 1257.43 115.398
    1 7 9 1182.17 98.2558
    1 7 9 1307.99 112.629
    1 7 9 1148.14 143.573
    -1 7 -9 1279.98 165.724
    1 7 9 1040.22 128.519
    1 7 9 1144.06 122.849
    -1 7 -9 1430.47 177.66
    1 7 9 1326.38 125.077
    -1 7 -9 1268.27 148.237
    -1 7 -10 2826.74 238.978
    1 7 10 2174.34 155.609
    -1 7 -10 2931.3 235.56
    1 7 10 2975.06 178.178
    1 7 10 2554.97 204.538
    -1 7 -10 2528.4 222.036
    -1 7 -10 2343.86 219.058
    -1 7 -10 2664.52 232.436
    1 7 10 2583.66 168.478
    1 7 10 2603.64 185.322
    1 7 10 2723.86 203.639
    -1 7 -10 2698.1 238.417
    -1 7 -10 2506.88 198.261
    -1 7 -11 1609.32 170.56
    -1 7 -11 1748.41 171.313
    1 7 11 1691.66 130.737
    -1 7 -11 1822.22 179.597
    1 7 11 1747.14 163.236
    -1 7 -11 1478.69 169.406
    -1 7 -11 1403 134.95
    -1 7 -11 1603.47 176.642
    1 7 11 1592.57 124.209
    -1 7 -11 1416.24 167.529
    1 7 11 1527.06 133.894
    1 7 11 1742.06 159.594
    -1 7 -12 1562.9 154.193
    -1 7 -12 1623.63 149.514
    1 7 12 1491.41 117.023
    1 7 12 1299.39 131.252
    -1 7 -12 1730.96 164.863
    -1 7 -12 1365.98 154.331
    1 7 12 1526 124.509
    -1 7 -12 1711.76 131.772
    -1 7 -12 1518.61 163.091
    1 7 12 1377.67 132.656
    1 7 12 1459.47 110.649
    -1 7 -13 1620.34 136.309
    1 7 13 1874.85 125.069
    -1 7 -13 1851.16 135.65
    -1 7 -13 1722.47 146.176
    1 7 13 1691.2 135.474
    -1 7 -13 1823.46 157.525
    -1 7 -13 1594.77 139.062
    1 7 13 1723.15 108.454
    -1 7 -13 1743.77 154.119
    1 7 13 1720.21 138.757
    1 7 13 1620.68 114.104
    1 7 14 5341.6 196.034
    1 7 14 5564.8 211.244
    -1 7 -14 5594.51 222.873
    -1 7 -14 4920.85 219.108
    1 7 14 5344.39 178.443
    1 7 14 5488.86 219.205
    -1 7 -14 5926.19 245.971
    -1 8 14 155.25 31.2488
    1 8 -13 951.86 100.825
    -1 8 13 869.115 75.2857
    1 8 -13 753.788 87.0718
    -1 8 13 917.652 85.7388
    1 8 -13 834.123 91.5575
    1 8 -13 829.418 87.9131
    1 8 -13 886.551 98.6354
    -1 8 13 832.029 66.5996
    -1 8 13 856.823 83.7985
    1 8 -12 4039.25 239.716
    1 8 -12 3869.21 185.775
    -1 8 12 4079.46 177.485
    -1 8 12 3752.12 200.701
    1 8 -12 3974.21 226.829
    1 8 -12 3336.39 212.559
    -1 8 12 3569.9 195.069
    1 8 -12 4098.64 237.893
    1 8 -12 3620.81 220.346
    -1 8 12 3797.43 150.281
    -1 8 12 3807.17 172.979
    1 8 -11 2703.17 216.385
    1 8 -11 2661.04 178.316
    -1 8 11 2788.55 156.143
    1 8 -11 2629.18 202.866
    -1 8 11 2497.73 181.121
    1 8 -11 2478.58 201.334
    1 8 -11 2487.87 201.275
    1 8 -11 2643.09 207.866
    -1 8 11 2611.08 140.439
    -1 8 11 2371.03 171.926
    1 8 -11 2789.47 159.459
    -1 8 11 2423.08 155.028
    1 8 -10 2255.94 217.486
    -1 8 10 2258.52 148.497
    1 8 -10 2416.21 188.455
    -1 8 10 2580.12 197.148
    1 8 -10 2305.36 202.737
    1 8 -10 2351.22 210.082
    1 8 -10 2391.31 169.377
    -1 8 10 2178.94 157.719
    -1 8 10 2292.25 145.932
    1 8 -10 2297.22 205.28
    -1 8 10 2130.1 169.18
    1 8 -10 2484.93 218.058
    1 8 -9 12708.9 549.324
    1 8 -9 16258.7 455.95
    1 8 -9 14289.9 506.812
    -1 8 9 14881.6 389.476
    1 8 -9 14260 536.924
    -1 8 9 13152.1 485.825
    -1 8 9 12351.5 442.612
    1 8 -9 13829.6 549.42
    1 8 -9 12342.1 519.16
    1 8 -9 13750.8 460.195
    -1 8 9 13356.6 441.795
    -1 8 9 13529.5 401.291
    1 8 -8 18137 667.409
    1 8 -8 19388.3 621.393
    -1 8 8 19536 618.469
    1 8 -8 18796 641.64
    -1 8 8 18477.1 490.284
    -1 8 8 17659.4 547.593
    -1 8 8 19336.6 515.061
    1 8 -8 19078.4 579.16
    1 8 -8 18578.1 663.405
    1 8 -8 17900.3 637.914
    -1 8 8 18866.3 560.755
    1 8 -7 7434.58 413.381
    1 8 -7 8859.89 377.758
    1 8 -7 7490.5 382.456
    -1 8 7 7819.83 289.548
    -1 8 7 7139.86 306.741
    -1 8 7 7466.89 377.131
    1 8 -7 6943.82 382.569
    1 8 -7 7470.47 360.387
    1 8 -7 7178.58 398.532
    -1 8 7 7262.77 314.411
    -1 8 7 7446.22 348.592
    1 8 -6 836.773 119.653
    1 8 -6 629.266 119.637
    1 8 -6 724.487 124.896
    -1 8 6 605.923 85.3666
    -1 8 6 658.774 95.5238
    1 8 -6 582.554 113.499
    -1 8 6 647.498 112.527
    -1 8 6 650.958 102.839
    1 8 -6 588.677 112.511
    -1 8 6 524.073 88.8589
    1 8 -6 715.62 114.044
    1 8 -5 4682.83 288.332
    1 8 -5 3493.41 270.115
    1 8 -5 3543.33 259.729
    -1 8 5 3378.79 257.461
    1 8 -5 3558.54 216.937
    1 8 -5 3524.4 263.625
    -1 8 5 3564.38 232.934
    -1 8 5 3285.97 209.076
    1 8 -5 3324.47 259.238
    1 8 -5 3538.97 246.729
    -1 8 5 3657.81 251.66
    -1 8 5 3627.29 235.219
    -1 8 4 3082.12 244.808
    1 8 -4 2946.34 193.608
    1 8 -4 2802.17 235.5
    1 8 -4 3559.87 254.301
    1 8 -4 3281.03 243.77
    -1 8 4 2868.12 252.738
    -1 8 4 2887.02 201.982
    1 8 -4 2882 198.004
    -1 8 4 2952.97 213.99
    1 8 -4 2829.55 229.513
    -1 8 4 2681.11 227.245
    1 8 -4 2900.64 237.93
    1 8 -4 2824.26 221.098
    -1 8 4 2892.15 213.665
    -1 8 4 2989.41 225.816
    -1 8 3 19675.4 543.843
    1 8 -3 16098.5 574.768
    1 8 -3 16510 495.158
    -1 8 3 16173.5 569.506
    1 8 -3 20111.2 616.351
    -1 8 3 15720.7 595.278
    1 8 -3 15604.3 548.019
    1 8 -3 16375.1 506.49
    1 8 -3 16199.2 479.594
    -1 8 3 15943.3 510.309
    -1 8 3 16361.4 534.091
    1 8 -3 16640.3 557.497
    -1 8 3 16347.6 554.559
    1 8 -3 16267.6 543.029
    1 8 -3 15696.5 552.085
    -1 8 3 17062.7 546.771
    1 8 -2 2366.19 201.253
    -1 8 2 1754.31 175.688
    -1 8 2 2325.13 186.631
    1 8 -2 1807.69 180.892
    1 8 -2 1870.12 160.103
    -1 8 2 1625.38 180.357
    1 8 -2 1884.41 178.129
    1 8 -2 1929.78 162.326
    1 8 -2 1793.71 159.858
    -1 8 2 1834.56 168.658
    1 8 -2 1843.03 172.417
    -1 8 2 1798.17 173.122
    1 8 -2 1857.08 175.874
    1 8 -2 2051.42 183.746
    -1 8 2 2132.49 166.972
    1 8 -2 1678.92 153.139
    -1 8 2 1738.3 170.301
    1 8 -1 7847.76 359.098
    1 8 -1 6219.45 326.895
    -1 8 1 8173.73 368.943
    1 8 -1 6723 313.446
    -1 8 1 6518.98 335.015
    -1 8 1 6840.17 312.265
    1 8 -1 6392.01 323.654
    -1 8 1 6575.48 326.746
    1 8 -1 6520.5 305.707
    1 8 -1 6378.27 305.475
    -1 8 1 6578.24 332.529
    1 8 -1 6318.18 313.838
    -1 8 1 6332.26 302.72
    1 8 -1 6026.61 298.067
    1 8 0 1121.63 132.52
    -1 8 0 985.866 126.489
    1 8 0 922.055 122.836
    -1 8 0 1071.31 143.535
    1 8 0 815.881 106.324
    1 8 0 906.13 118.319
    -1 8 0 936.895 119.286
    -1 8 0 900.117 122.494
    1 8 0 918.363 110.342
    -1 8 0 971.967 128.034
    1 8 0 910.492 116.521
    1 8 0 1060.66 124.458
    1 8 0 1016.84 123.755
    -1 8 0 749.612 106.567
    1 8 0 953.422 119.107
    -1 8 -1 10978.8 463.779
    1 8 1 8221.79 360.123
    1 8 1 8298.67 360.369
    -1 8 -1 8059.31 363.696
    1 8 1 10285.2 390.369
    -1 8 -1 8050.04 369.927
    1 8 1 8424.59 352.223
    1 8 1 8947.32 361.464
    -1 8 -1 8753.04 391.78
    -1 8 -1 9100.55 394.562
    1 8 1 8639.79 359.66
    -1 8 -1 8536.67 375.152
    1 8 1 8915.87 362.346
    1 8 1 8670.71 352.713
    1 8 1 8926.41 363.912
    1 8 2 331.135 68.4606
    -1 8 -2 352.755 90.8586
    1 8 2 172.264 54.3315
    -1 8 -2 331.709 71.7085
    1 8 2 265.578 62.9229
    1 8 2 412.331 96.9257
    1 8 2 240.748 55.8231
    -1 8 -2 227.173 72.9118
    1 8 2 299.623 71.9836
    -1 8 -2 144.968 45.7784
    1 8 2 290.576 65.943
    -1 8 -2 260.924 72.2145
    -1 8 -2 365.618 88.2071
    1 8 2 271.327 67.5518
    1 8 2 283.431 67.9485
    -1 8 -2 365.545 80.4326
    1 8 2 236.858 59.0326
    -1 8 -2 196.035 59.1049
    -1 8 -3 2246.51 217.656
    1 8 3 2236.99 165.116
    1 8 3 1748.26 165.402
    -1 8 -3 1817.35 160.718
    1 8 3 1814.62 153.983
    1 8 3 2110.8 210.828
    1 8 3 1757.61 145.968
    -1 8 -3 2108.29 195.509
    -1 8 -3 1824.77 169.271
    -1 8 -3 1851.7 178.565
    1 8 3 1950.59 166.757
    -1 8 -3 2028.96 185.586
    1 8 3 2050.72 167.232
    -1 8 -3 2043.48 187.918
    1 8 3 1917.83 173.923
    1 8 3 1734.01 158.06
    -1 8 -3 2197.11 198.877
    1 8 3 2139.9 157.035
    -1 8 -3 1841.05 159.815
    1 8 3 1948.12 169.868
    1 8 4 104.792 38.3395
    -1 8 -4 86.2544 45.9531
    1 8 4 155.744 49.7236
    -1 8 -4 57.9528 55.5608
    1 8 4 66.3125 52.9937
    1 8 4 108.062 36.935
    -1 8 -4 55.1809 61.0877
    1 8 4 92.2998 42.1782
    1 8 4 97.6131 40.9619
    1 8 4 80.4581 52.5413
    -1 8 -4 107.253 56.3367
    -1 8 -4 66.303 30.3823
    -1 8 -4 2.45859 39.6512
    1 8 4 48.7117 36.5592
    -1 8 -4 263.256 72.698
    1 8 4 105.482 41.7576
    -1 8 -4 108.558 43.2029
    -1 8 -4 33.3015 46.6144
    -1 8 -5 3096.2 254.682
    1 8 5 2317.29 167.463
    -1 8 -5 2294.78 218.085
    1 8 5 2275.26 195.104
    1 8 5 2439.08 172.013
    -1 8 -5 2230.5 192.378
    -1 8 -5 2400.91 215.809
    1 8 5 2377.8 178.864
    -1 8 -5 2421.42 219.427
    1 8 5 2324.4 188.386
    1 8 5 2459.49 183.804
    -1 8 -5 2238.31 210.071
    -1 8 -6 1170.96 157.828
    1 8 6 748.596 93.8884
    -1 8 -6 1086.55 155.686
    1 8 6 915.088 104.651
    1 8 6 892.216 124.193
    -1 8 -6 837.562 136.149
    1 8 6 934.26 111.904
    -1 8 -6 961.257 122.245
    1 8 6 826.124 99.5303
    1 8 6 911.512 119.781
    -1 8 -6 1068.67 152.224
    -1 8 -6 962.463 138.908
    1 8 7 5078.29 241.246
    -1 8 -7 6540.71 371.304
    1 8 7 6258 274.034
    1 8 7 5988.74 249.574
    -1 8 -7 5891.05 288.359
    1 8 7 5679.13 314.685
    -1 8 -7 6508.91 365.872
    -1 8 -7 5991.55 362.615
    -1 8 -7 6771.67 357.936
    1 8 7 6101.6 281.554
    1 8 7 6095.56 301.28
    1 8 8 1397.07 119.89
    -1 8 -8 1918.38 185.345
    -1 8 -8 2224.57 201.214
    -1 8 -8 2032.51 201.714
    1 8 8 1809.54 176.532
    -1 8 -8 1807.7 193.18
    1 8 8 1708.75 122.394
    1 8 8 1803.46 136.324
    -1 8 -8 1829.55 199.234
    1 8 8 1756.44 144.213
    1 8 8 1685.15 152.625
    -1 8 -8 1882.47 184.998
    -1 8 -9 2724.8 195.994
    -1 8 -9 2526.49 207.217
    1 8 9 1881.28 135.629
    -1 8 -9 2477.39 216.837
    1 8 9 2479.95 157.032
    1 8 9 2247.39 129.04
    1 8 9 2270.26 139.736
    -1 8 -9 2617.78 222.606
    1 8 9 2181.59 183.052
    -1 8 -9 2108.77 208.491
    1 8 9 2332.41 172.746
    1 8 9 2425 161.003
    -1 8 -9 2440.26 193.677
    -1 8 -10 2454 163.101
    -1 8 -10 2170.18 180.638
    1 8 10 2068.56 138.375
    -1 8 -10 2236.8 189.264
    -1 8 -10 2051.46 185.487
    1 8 10 1990.1 168.195
    -1 8 -10 2085.04 191.977
    1 8 10 1966.02 150.799
    1 8 10 1981.83 136.619
    -1 8 -10 2174.11 169.012
    1 8 11 799.318 81.9004
    -1 8 -11 814.611 105.088
    1 8 11 766.788 101.045
    -1 8 -11 714.921 107.327
    1 8 11 827.904 89.1053
    -1 8 -11 712.317 85.7128
    1 8 11 722.801 76.4416
    -1 8 -11 691.609 105.971
    -1 8 -12 3810.37 194.086
    1 8 12 3971.66 169.398
    -1 8 -12 4114.29 220.256
    1 8 12 3375.68 184.741
    1 8 12 3477.55 151.365
    -1 8 -12 3400.35 208.811
    1 8 12 3801.27 172.798
    1 8 13 302.611 44.3498
    -1 8 -13 259.337 41.1419
    1 8 13 323.899 52.3431
    -1 8 -13 337.585 55.5861
    1 8 13 269.987 36.649
    1 8 13 307.615 44.031
    -1 8 -13 320.159 56.3884
    -1 9 12 817.782 65.6108
    1 9 -12 907.732 86.6225
    -1 9 12 866.351 79.1241
    -1 9 12 805.497 63.3853
    1 9 -12 860.914 87.9433
    1 9 -11 921.672 100.753
    -1 9 11 966.278 79.2631
    1 9 -11 934.109 86.3528
    -1 9 11 823.761 87.9959
    1 9 -11 946.708 103.279
    1 9 -11 902.61 103.695
    -1 9 11 816.426 75.7073
    -1 9 11 904.544 68.7038
    1 9 -10 1776.49 157.13
    1 9 -10 1631.4 133.677
    -1 9 10 1748.99 114.869
    -1 9 10 1666.12 139.929
    1 9 -10 1621.04 149.479
    1 9 -10 1656.08 122.103
    -1 9 10 1556.57 103.936
    1 9 -10 1523.63 147.243
    -1 9 10 1782.84 125.565
    1 9 -9 1317.87 108.538
    1 9 -9 1067.39 136.787
    1 9 -9 1271.83 131.653
    1 9 -9 1205.42 140.293
    -1 9 9 1110.5 124.614
    -1 9 9 1218.78 92.4372
    1 9 -9 1137.42 134.711
    1 9 -9 1128.7 112.234
    -1 9 9 1098.42 97.2928
    -1 9 9 1154.06 113.08
    1 9 -8 3283.83 247.634
    1 9 -8 3907.23 212.92
    1 9 -8 3661.52 237.777
    -1 9 8 3345.56 176.245
    1 9 -8 3066.3 233.416
    -1 9 8 3242.51 219.895
    1 9 -8 3324.76 211.933
    1 9 -8 3607 259.117
    -1 9 8 3461.73 189.763
    -1 9 8 3563.78 212.232
    1 9 -7 4891.95 308.05
    1 9 -7 5692.19 280.872
    1 9 -7 5480.61 306.508
    -1 9 7 4682.74 277.163
    -1 9 7 4897.89 210.267
    -1 9 7 5215.47 242.71
    1 9 -7 4833.97 298.306
    1 9 -7 4575.31 297.938
    -1 9 7 5163.82 270.261
    1 9 -7 5105.82 278.459
    -1 9 7 5317.99 250.829
    1 9 -6 624.033 108.868
    1 9 -6 791.388 111.125
    1 9 -6 589.983 105.532
    -1 9 6 666.674 85.4902
    -1 9 6 685.053 107.001
    -1 9 6 589.54 89.8632
    1 9 -6 523.055 104.596
    -1 9 6 579.191 98.2372
    1 9 -6 544.92 101.89
    -1 9 6 605.734 90.5192
    1 9 -6 747.899 111.653
    1 9 -5 2177.99 188.413
    1 9 -5 1927.33 192.774
    1 9 -5 1815.46 182.395
    -1 9 5 1823.42 149.282
    1 9 -5 1798.67 144.926
    1 9 -5 1401.73 161.7
    -1 9 5 1621.18 170.287
    -1 9 5 1736.45 156.321
    1 9 -5 1771.07 182.08
    1 9 -5 2086.61 187.7
    -1 9 5 1858.65 163.289
    -1 9 5 1995.3 180.274
    1 9 -4 583.466 72.4869
    1 9 -4 647.609 110.191
    1 9 -4 875.923 123.13
    1 9 -4 474.748 93.1287
    -1 9 4 688.132 96.0443
    -1 9 4 771.311 112.936
    -1 9 4 746.524 118.403
    1 9 -4 641.43 92.4714
    1 9 -4 558 101.675
    1 9 -4 597.618 104.946
    -1 9 4 706.295 110.914
    1 9 -4 756.873 118.499
    -1 9 4 796.492 113.077
    1 9 -3 311.01 74.8854
    -1 9 3 214.609 52.1713
    1 9 -3 150.473 53.6217
    1 9 -3 162.019 66.7866
    1 9 -3 242.974 61.8146
    1 9 -3 164.987 57.1417
    -1 9 3 264.654 71.8514
    1 9 -3 240.895 60.8505
    -1 9 3 242.372 60.8613
    -1 9 3 222.747 71.4833
    -1 9 3 254.713 72.7712
    -1 9 3 196.033 68.362
    1 9 -3 199.003 67.8509
    1 9 -3 199.634 54.4848
    1 9 -2 4920.72 287.867
    1 9 -2 4013.31 263.413
    -1 9 2 5098.24 270.936
    1 9 -2 4021.1 259.024
    -1 9 2 4331.96 265.762
    1 9 -2 4190.73 244.628
    -1 9 2 4515.89 260.898
    -1 9 2 4188.41 268.156
    1 9 -2 3947.33 227.507
    -1 9 2 3803.83 256.91
    1 9 -2 4095.69 258.416
    1 9 -2 4151.54 237.162
    -1 9 2 4280.7 266.492
    -1 9 1 523.695 93.0353
    1 9 -1 377.694 82.0064
    1 9 -1 528.738 94.4534
    1 9 -1 519.1 93.0258
    -1 9 1 333.524 68.1661
    -1 9 1 414.337 82.0155
    1 9 -1 408.738 78.6252
    1 9 -1 459.558 74.308
    -1 9 1 515.687 98.0288
    1 9 -1 562.67 89.0552
    -1 9 1 357.779 78.938
    -1 9 1 274.08 71.1139
    1 9 -1 401.073 76.6696
    -1 9 1 428.452 79.4938
    1 9 0 6120.84 305.959
    1 9 0 7531.13 340.32
    1 9 0 6213.95 309.151
    -1 9 0 6361.39 308.582
    1 9 0 6836.42 314.621
    -1 9 0 6364.88 328.533
    -1 9 0 6550.06 330.101
    1 9 0 6320.25 305.067
    -1 9 0 6607.86 342.184
    1 9 0 6625.47 310.231
    1 9 0 6345.97 301.863
    -1 9 0 6172.08 305.211
    1 9 1 3363.38 216.785
    1 9 1 2734.99 194.879
    1 9 1 2815.34 196.007
    -1 9 -1 2888.69 214.567
    -1 9 -1 2852.37 221.015
    1 9 1 2650.24 193.728
    -1 9 -1 2845.58 217.879
    1 9 1 2945.99 202.533
    1 9 1 2952.63 205.31
    1 9 1 2769.98 192.259
    -1 9 -1 2797.89 211.445
    1 9 1 2930.38 200.096
    1 9 2 9408.97 360.364
    1 9 2 11111.2 383.097
    1 9 2 9249.64 351.375
    -1 9 -2 9996.57 421.131
    -1 9 -2 9553.89 412.3
    1 9 2 9631.08 379.391
    1 9 2 10348.1 382.226
    -1 9 -2 9546.24 398.747
    1 9 2 10003.7 382.106
    1 9 2 9702.18 354.425
    -1 9 -2 9326.62 406.585
    1 9 2 9963.81 383.162
    1 9 3 7872.27 299.541
    1 9 3 6172.5 277.837
    -1 9 -3 6798.2 351.38
    1 9 3 6161.42 266.753
    1 9 3 7055.27 314.735
    -1 9 -3 6858.06 343.219
    1 9 3 6437.21 309.596
    -1 9 -3 6577.27 316.692
    1 9 3 6715.75 299.883
    1 9 3 6742.11 309.94
    1 9 3 6477.18 306.317
    1 9 3 6719.45 273.606
    -1 9 -3 6979.23 356.433
    1 9 4 2322.44 161.383
    -1 9 -4 3172.68 245.545
    -1 9 -4 2373.17 208.474
    1 9 4 1997.12 140.063
    1 9 4 2289.18 166.281
    -1 9 -4 2258.64 191.39
    1 9 4 2365.98 189.594
    -1 9 -4 2324.46 176.556
    -1 9 -4 2534.35 207.055
    1 9 4 2435.66 180.116
    1 9 4 2407.37 176.237
    1 9 4 2151.62 175.666
    -1 9 -4 2304.16 204.057
    1 9 5 7259.16 283.809
    -1 9 -5 7922.16 392.727
    1 9 5 7641.63 298.679
    -1 9 -5 7588.29 341.553
    1 9 5 6863.86 326.932
    1 9 5 7578.43 313.151
    -1 9 -5 8010.82 385.724
    -1 9 -5 8129.9 379.684
    1 9 5 7646.97 329.592
    -1 9 -5 8233 389.149
    1 9 5 8121.39 326.837
    -1 9 -6 11189 448.122
    1 9 6 7646.04 281.898
    -1 9 -6 9209.11 426.945
    1 9 6 8893.46 307.62
    1 9 6 9914.06 341.871
    -1 9 -6 8931.73 350.337
    -1 9 -6 9076.82 414.49
    1 9 6 7892.71 351.039
    -1 9 -6 8138.79 389.994
    -1 9 -6 9877.2 419.764
    1 9 6 9045.34 334.959
    1 9 6 8701.38 347.956
    1 9 7 10464.2 326.216
    -1 9 -7 13190.2 496.524
    -1 9 -7 11919 380.869
    1 9 7 11040.7 413.641
    -1 9 -7 12539.3 485.913
    1 9 7 12786.7 352.558
    1 9 7 12414.2 368.897
    1 9 7 12352.8 405.671
    1 9 7 12490 385.694
    -1 9 -7 12309.8 458.949
    -1 9 -7 12495 487.104
    1 9 8 2580.31 146.049
    1 9 8 2955.48 149.433
    -1 9 -8 3582.76 221.168
    1 9 8 2938.62 158.197
    -1 9 -8 2981.67 221.825
    1 9 8 2881.55 145.63
    1 9 8 2889.67 156.516
    1 9 8 2999.56 201.264
    -1 9 -8 3069.55 226.161
    -1 9 -8 2875.22 222.311
    1 9 8 3134.53 187.67
    1 9 8 3041.98 173.629
    -1 9 -8 3126.83 213.152
    -1 9 -9 2289.12 153.063
    1 9 9 1450.61 102.915
    -1 9 -9 1920.36 163.951
    1 9 9 1948.53 122.139
    -1 9 -9 2175.16 177.985
    1 9 9 1861.95 102.776
    1 9 9 1885.36 150.627
    1 9 9 1896.7 111.963
    -1 9 -9 2025.93 157.723
    -1 9 -9 1724.45 162.073
    1 9 9 2061.42 133.003
    1 9 9 2189.08 148.594
    -1 9 -10 1827.16 113.429
    1 9 10 1700.09 106.185
    -1 9 -10 1741.04 142.791
    1 9 10 1583.92 130.163
    -1 9 -10 1560.85 140.475
    -1 9 -10 1650.09 125.749
    -1 9 -10 1772.54 152.512
    1 9 10 1688.27 111.59
    1 9 10 1576.91 117.291
    1 9 11 3180.8 136.073
    -1 9 -11 3332.4 170.565
    1 9 11 2890.31 159.906
    -1 9 -11 2966.72 174.457
    1 9 11 2785.63 127.294
    -1 9 -11 2905.51 138.783
    -1 9 -11 3075.57 178.224
    1 9 11 2947.07 142.847
    1 9 12 4160.6 165.394
    -1 9 -12 4266.26 177.743
    1 9 12 4317.08 149.378
    -1 9 -12 4187.61 176.358
    1 10 -10 1157.59 83.7025
    -1 10 10 1407.84 82.3378
    1 10 -10 1170.75 100.523
    -1 10 10 1210.98 92.6832
    1 10 -10 1105.93 95.5484
    -1 10 10 1270.5 83.9743
    -1 10 10 1154.88 69.2304
    1 10 -9 201.879 33.6463
    1 10 -9 184.286 41.4225
    1 10 -9 193.457 43.1616
    -1 10 9 187.188 34.8679
    1 10 -9 145.031 40.7718
    -1 10 9 161.54 43.7923
    -1 10 9 179.536 36.4285
    1 10 -9 138.125 40.8436
    1 10 -9 168.234 38.2086
    -1 10 9 199.952 40.196
    1 10 -8 1353.65 102.212
    1 10 -8 1040.42 109.051
    1 10 -8 1109.22 109.261
    -1 10 8 1027.6 78.9918
    1 10 -8 881.999 103.005
    -1 10 8 1089.32 106.112
    1 10 -8 935.165 109.586
    -1 10 8 1090.94 90.3968
    1 10 -8 1211.01 107.208
    -1 10 8 1187.97 102.658
    1 10 -7 171.697 39.8675
    1 10 -7 60.2788 34.6791
    1 10 -7 193.617 56.2204
    -1 10 7 164.162 37.0925
    1 10 -7 40.3601 34.6639
    -1 10 7 88.7839 43.3236
    -1 10 7 124.242 37.2861
    -1 10 7 101.261 37.681
    -1 10 7 154.42 41.1653
    1 10 -7 184.394 53.8303
    1 10 -7 162.949 45.9212
    1 10 -6 2253.56 159.196
    1 10 -6 1681.24 151.378
    1 10 -6 1999.96 166.927
    1 10 -6 1617.14 152.052
    -1 10 6 1942.27 123.074
    -1 10 6 1802.27 153.387
    -1 10 6 2085.27 142.902
    1 10 -6 2037.2 157.958
    1 10 -6 1621.7 151.891
    -1 10 6 1724.6 131.284
    -1 10 6 1939.48 151.064
    1 10 -5 563.51 87.1074
    1 10 -5 481.556 85.8403
    1 10 -5 436.416 79.2564
    -1 10 5 458.28 67.0626
    1 10 -5 425.593 59.2604
    -1 10 5 324.585 55.3007
    1 10 -5 466.497 85.1944
    -1 10 5 433.484 77.7697
    1 10 -5 546.361 89.6362
    1 10 -5 337.465 66.4774
    -1 10 5 366.158 68.2845
    -1 10 5 577.695 82.2205
    1 10 -4 1142.07 129.572
    1 10 -4 638.079 93.3744
    1 10 -4 944.758 117.647
    -1 10 4 801.975 94.8004
    1 10 -4 803.65 105.004
    -1 10 4 946.706 109.673
    1 10 -4 978.521 101.173
    -1 10 4 726.724 99.2863
    -1 10 4 997.943 120.529
    1 10 -4 911.49 110.956
    -1 10 4 993.407 110.56
    1 10 -4 1052.38 122.73
    1 10 -3 2183.42 172.912
    1 10 -3 1592.05 148.766
    1 10 -3 1620.1 118.309
    1 10 -3 1795.36 160.665
    -1 10 3 1705.79 148.474
    1 10 -3 1682.91 137.266
    -1 10 3 1682.22 142.022
    -1 10 3 1411.64 141.218
    1 10 -3 1684.48 124.967
    1 10 -3 1766.11 157.171
    -1 10 3 1623.3 151.83
    -1 10 3 1803.15 151.634
    -1 10 2 89.0347 32.1373
    1 10 -2 134.848 45.43
    1 10 -2 230.364 61.698
    1 10 -2 160.533 53.1115
    1 10 -2 156.293 52.7814
    -1 10 2 170.686 62.1172
    -1 10 2 155.086 56.5528
    1 10 -2 207.478 56.247
    1 10 -2 114.211 42.9847
    1 10 -2 81.6963 29.465
    -1 10 2 165.105 56.1907
    -1 10 2 189.324 66.8782
    1 10 -2 148.327 51.9787
    1 10 -1 8452.01 340.242
    1 10 -1 6764.1 296.855
    -1 10 1 8435.54 332.617
    1 10 -1 6733.91 305.549
    -1 10 1 7243.44 280.853
    -1 10 1 7583.09 327.936
    1 10 -1 7440.99 307.735
    -1 10 1 7167.89 326.597
    1 10 -1 6921.96 290.334
    -1 10 1 6585.96 313.826
    -1 10 1 7323.06 289.419
    1 10 -1 7183.87 293.364
    -1 10 1 7162.51 328.451
    1 10 -1 6801.08 301.493
    -1 10 0 20055.8 560.23
    1 10 0 19532 521.582
    1 10 0 16625.7 470.762
    1 10 0 15709 470.916
    -1 10 0 16855.7 473.803
    -1 10 0 18493.8 537.372
    1 10 0 17138.9 485.059
    -1 10 0 17251.5 523.376
    1 10 0 17587.8 490.631
    -1 10 0 15548.3 491.196
    -1 10 0 16927.4 485.877
    1 10 0 16306.8 473.436
    1 10 0 16311.4 466.577
    -1 10 0 17322.2 529.649
    -1 10 -1 308.64 76.1657
    1 10 1 255.18 59.1312
    1 10 1 348.208 65.2264
    -1 10 -1 207.376 60.1234
    1 10 1 110.122 39.4541
    1 10 1 252.532 65.9091
    -1 10 -1 289.429 70.2399
    1 10 1 342.864 71.8206
    -1 10 -1 296.557 77.8537
    1 10 1 256.231 54.7162
    -1 10 -1 316.618 70.9848
    1 10 1 170.305 55.2996
    -1 10 -1 245.825 69.2397
    1 10 1 207.254 47.1945
    -1 10 -1 250.914 59.3468
    1 10 2 1268.42 113.652
    1 10 2 1081.23 102.774
    -1 10 -2 1391.34 151.337
    -1 10 -2 1205.48 128.604
    1 10 2 1061.67 101.808
    1 10 2 1261.82 125.372
    -1 10 -2 1167 130.054
    1 10 2 1284.08 125.832
    -1 10 -2 1195.64 125.502
    -1 10 -2 1205.05 133.684
    -1 10 -2 1106.24 126.225
    1 10 2 1141.83 104.63
    1 10 2 1260.61 121.192
    1 10 2 1089.58 113.592
    1 10 3 1085.26 97.0152
    -1 10 -3 1110.53 136.123
    1 10 3 816.481 88.9152
    1 10 3 883.308 86.6776
    -1 10 -3 847.532 110.66
    1 10 3 941.33 103.69
    1 10 3 895.396 100.296
    -1 10 -3 752.832 103.205
    -1 10 -3 753.715 92.7873
    1 10 3 810.517 95.632
    -1 10 -3 880.013 112.679
    1 10 3 841.634 83.48
    -1 10 -3 804.875 110.38
    1 10 3 941.096 103.417
    1 10 4 2261.15 139.766
    -1 10 -4 3047.53 216.622
    -1 10 -4 2537.11 195.499
    1 10 4 2462.55 154.534
    -1 10 -4 2532.95 179.281
    1 10 4 2509.15 165.045
    -1 10 -4 2316.86 150.599
    -1 10 -4 2778.7 203.135
    1 10 4 2414.06 162.066
    1 10 4 2353.71 161.764
    -1 10 -4 2458.08 177.769
    -1 10 -5 1228.35 136.266
    1 10 5 954.981 85.1369
    -1 10 -5 1112.8 132.618
    1 10 5 1142.38 101.423
    -1 10 -5 945.017 104.121
    1 10 5 1010.42 103.108
    1 10 5 970.13 105.645
    -1 10 -5 1031.4 117.233
    1 10 5 1007.65 102.122
    -1 10 -5 1163.28 133.467
    1 10 5 1129.29 111.529
    -1 10 -5 1073.52 108.269
    1 10 6 728.454 78.1519
    -1 10 -6 983.488 115.591
    1 10 6 656.362 67.0874
    -1 10 -6 676.775 99.0936
    1 10 6 794.456 94.9889
    1 10 6 743.306 75.7842
    -1 10 -6 797.4 104.941
    1 10 6 670.368 78.5614
    -1 10 -6 753.258 81.7605
    1 10 6 770.044 87.1752
    1 10 6 735.289 82.2902
    -1 10 -6 802.147 105.755
    -1 10 -7 6021.16 258.265
    1 10 7 4570.43 178.867
    1 10 7 4017.5 158.764
    1 10 7 4522.22 176.233
    -1 10 -7 4996.11 257.384
    1 10 7 5002.91 192.729
    1 10 7 4841.49 178.914
    -1 10 -7 4708.45 243.517
    1 10 7 4341.61 213.98
    -1 10 -7 4910.19 243.685
    1 10 7 4890.78 201.697
    -1 10 -7 5311.21 251.915
    1 10 7 4946.44 214.241
    -1 10 -8 2893.17 156.081
    1 10 8 2313.83 105.921
    -1 10 -8 2490.96 166.945
    1 10 8 2374.41 116.7
    1 10 8 2167.94 103.81
    -1 10 -8 2562.62 167.722
    1 10 8 2438.37 119.186
    1 10 8 2463.03 150.03
    -1 10 -8 2300.03 157.145
    -1 10 -8 2680.45 163.355
    1 10 8 2744.52 138.978
    1 10 8 2288.01 136.674
    -1 10 -9 1822.68 102.989
    1 10 9 1636.47 88.7957
    -1 10 -9 1701.07 123.84
    1 10 9 1588.17 111.248
    -1 10 -9 1463.8 115.355
    1 10 9 1464.12 76.197
    -1 10 -9 1341.09 107.708
    1 10 9 1588.03 96.1532
    -1 10 -9 1685.85 111.758
    1 10 9 1789.74 109.659
    -1 10 -10 1006.29 79.5384
    1 10 10 986.297 77.5575
    1 10 10 928.381 69.443
    1 10 10 915.647 63.0315
    1 11 -8 440.858 49.0948
    -1 11 8 429.84 45.8803
    1 11 -7 80.6009 20.7117
    -1 11 7 65.9271 20.5309
    -1 11 7 66.9637 18.9388
    1 11 -7 146.662 36.5227
    -1 11 7 107.301 28.3029
    -1 11 7 122.993 25.8932
    -1 11 7 50.6196 22.346
    1 11 -7 101.571 30.0379
    -1 11 7 84.751 26.6024
    1 11 -6 1161.25 88.8841
    1 11 -6 965.544 90.3738
    -1 11 6 927.17 65.2816
    -1 11 6 897.194 73.4132
    -1 11 6 904.414 84.5563
    -1 11 6 923.31 81.7373
    1 11 -6 998.502 87.7267
    -1 11 6 973.259 78.8788
    1 11 -5 93.5908 35.1589
    1 11 -5 84.9542 30.0018
    -1 11 5 82.3363 30.9897
    -1 11 5 66.0697 25.8578
    -1 11 5 135.481 28.9442
    -1 11 5 96.349 33.1638
    -1 11 5 113.885 35.2964
    1 11 -5 132.296 37.9416
    1 11 -4 85.4704 38.2404
    1 11 -4 72.7064 33.9275
    1 11 -4 86.8826 27.9868
    -1 11 4 115.246 35.6851
    -1 11 4 67.0427 33.1906
    -1 11 4 73.7809 31.7635
    -1 11 4 91.7924 35.1519
    1 11 -4 101.983 38.9361
    1 11 -3 832.195 80.7307
    1 11 -3 848.937 92.3349
    1 11 -3 730.912 62.7315
    1 11 -3 797.657 89.55
    1 11 -3 861.527 79.4631
    -1 11 3 790.526 82.3817
    -1 11 3 817.195 87.4166
    -1 11 3 694.293 80.2229
    1 11 -3 736.042 83.7702
    -1 11 3 790.76 84.9634
    1 11 -2 4747.75 214.768
    1 11 -2 3923.91 162.479
    1 11 -2 3984.51 177.805
    1 11 -2 4130.51 199.843
    1 11 -2 4226.54 187.642
    -1 11 2 4405.2 199.785
    1 11 -2 3878.63 163.186
    -1 11 2 4078.34 201.126
    1 11 -2 3895.08 193.634
    -1 11 2 4103.61 200.482
    -1 11 2 3894.55 193.489
    -1 11 1 507.067 65.758
    1 11 -1 315.676 50.1021
    1 11 -1 492.245 68.6186
    1 11 -1 382.263 54.0575
    1 11 -1 482.27 67.8431
    1 11 -1 357.864 57.084
    -1 11 1 468.261 72.8259
    1 11 -1 349.126 53.616
    -1 11 1 406.856 64.5813
    -1 11 1 448.38 63.7444
    1 11 -1 390.659 52.6202
    1 11 -1 360.608 58.9154
    -1 11 1 378.692 67.761
    -1 11 0 518.211 70.4518
    1 11 0 443.037 62.8079
    1 11 0 446.323 62.8778
    -1 11 0 380.654 53.0644
    1 11 0 458.733 62.2793
    -1 11 0 481.883 70.9557
    1 11 0 476.61 65.6253
    -1 11 0 375.148 66.2732
    1 11 0 428.633 63.3841
    -1 11 0 452.64 61.9976
    1 11 0 446.887 59.7776
    1 11 0 379.32 55.7716
    -1 11 0 536.426 77.4833
    -1 11 0 433.949 58.2268
    1 11 1 698.31 74.2727
    -1 11 -1 646.435 82.9519
    1 11 1 580.676 72.5653
    -1 11 -1 589.486 69.2843
    1 11 1 498.027 59.2945
    1 11 1 644.406 75.3398
    1 11 1 578.107 73.2445
    -1 11 -1 663.579 79.1717
    -1 11 -1 716.404 87.6746
    -1 11 -1 480.608 68.844
    1 11 1 641.108 68.2541
    1 11 1 722.428 77.6447
    -1 11 -1 669.848 74.4855
    -1 11 -2 6766.56 271.725
    1 11 2 6032.68 200.472
    1 11 2 5407.35 219.059
    -1 11 -2 5214.75 188.5
    1 11 2 4932.5 181.563
    -1 11 -2 5507.78 224.465
    1 11 2 5765.08 226.039
    1 11 2 6221.71 227.758
    -1 11 -2 5906.6 246.386
    -1 11 -2 5782.95 221.952
    1 11 2 6006.36 221.649
    1 11 2 5412.75 186.546
    -1 11 -2 5864.3 240.078
    -1 11 -2 5706.36 236.308
    1 11 3 305.562 52.3868
    -1 11 -3 464.459 74.7407
    -1 11 -3 333.734 58.6149
    -1 11 -3 471.81 66.6697
    1 11 3 313.006 50.1695
    1 11 3 344.808 53.7331
    -1 11 -3 361.41 50.2381
    1 11 3 358.471 50.4239
    1 11 3 410.45 60.3312
    -1 11 -3 406.879 60.6071
    -1 11 -3 344.405 60.673
    1 11 4 985.288 85.2544
    -1 11 -4 1232.7 111.773
    -1 11 -4 988.607 96.3283
    1 11 4 980.083 83.7886
    1 11 4 1039.9 82.7403
    -1 11 -4 1001.44 88.1518
    1 11 4 993.712 82.8454
    -1 11 -4 1124.21 104.93
    1 11 4 1066.72 86.8929
    1 11 5 697.456 66.396
    -1 11 -5 968.229 92.8735
    -1 11 -5 858.13 88.2754
    1 11 5 726.203 64.974
    -1 11 -5 852.788 71.8851
    1 11 5 845.916 73.2413
    1 11 5 725.685 70.5662
    -1 11 -5 735.034 83.0097
    1 11 5 817.378 72.616
    -1 11 -6 242.367 45.8448
    1 11 6 193.821 33.6244
    -1 11 -6 157.876 40.943
    1 11 6 155.603 30.9342
    1 11 6 139.121 28.6977
    1 11 6 162.995 32.3585
    -1 11 -6 239.299 46.6913
    1 11 6 183.689 35.6199
    -1 11 -7 2165.93 108.585
    -1 11 -7 1920.42 114.886
    1 11 7 1761.88 84.5104
    1 11 7 1787.84 96.0466
    1 11 7 1817.8 92.7761
    -1 11 -7 1859.79 108.848
    -1 12 3 1109.3 70.7191
    1 12 -3 1210.35 74.0211
    -1 12 3 1184.26 73.2709
    -1 12 3 1190.39 68.482
    -1 12 3 1124.86 71.6271
    1 12 -2 1896.82 95.1706
    -1 12 2 1649.4 87.5247
    -1 12 2 1886.06 94.0062
    -1 12 2 1852.46 96.1137
    -1 12 2 1878.05 95.5258
    -1 12 1 2167.86 98.795
    1 12 -1 2259.84 100.913
    1 12 -1 2261.42 99.3376
    -1 12 1 2381.45 111.303
    -1 12 1 2121.7 104.526
    -1 12 1 2322.12 107.752
    1 12 0 2347.31 97.1616
    1 12 0 2479.1 107.359
    -1 12 0 2347.74 105.667
    -1 12 0 2504.01 115.564
    -1 12 0 2454.22 110.082
    1 12 1 1297.92 73.5966
    1 12 1 1205.89 74.2899
    -1 12 -1 1165.43 77.5125
    1 12 1 1174.09 70.0434
    1 12 2 157.4 28.1937
    1 12 2 214.447 31.3719
    -1 12 -2 246.227 35.5588
    1 12 2 226.144 32.1494
    1 12 3 1665.76 80.9088
    1 12 3 1806.19 82.3957
    -2 -12 2 666.917 56.9213
    -2 -12 1 1123.07 76.6153
    2 -12 -1 1053.51 68.5468
    -2 -12 1 1022.24 69.6958
    2 -12 -1 1008.43 64.9473
    2 -12 0 1458.49 82.6979
    -2 -12 0 1648.53 91.183
    2 -12 0 1464.52 80.0336
    -2 -12 0 1583.48 85.2084
    -2 -12 -1 346.14 41.8151
    2 -12 1 392.598 44.2907
    -2 -12 -1 408.71 42.0531
    2 -12 1 388.657 41.1455
    2 -11 -7 2342.4 107.671
    2 -11 -7 2289.58 104.519
    -2 -11 7 2638.09 137.305
    2 -11 -7 2432.04 107.353
    -2 -11 7 2070.65 130.901
    -2 -11 7 2308.96 138.958
    -2 -11 7 2388.62 135.008
    2 -11 -6 346.261 44.0117
    2 -11 -6 308.475 42.7363
    -2 -11 6 378.62 55.9419
    -2 -11 6 289.327 52.6623
    -2 -11 6 317.584 52.9993
    2 -11 -6 344.908 44.044
    2 -11 -6 280.763 36.7743
    -2 -11 6 397.13 61.4271
    -2 -11 6 357.95 62.0934
    2 -11 -5 955.767 76.4514
    2 -11 -5 958.781 77.496
    -2 -11 5 951.382 97.5506
    2 -11 -5 941.721 74.8959
    2 -11 -5 814.842 70.0494
    -2 -11 5 834.675 88.381
    -2 -11 5 1000.3 101.088
    -2 -11 5 931.991 100.359
    2 -11 -5 788.087 65.2278
    -2 -11 5 956.093 97.1066
    -2 -11 4 15.242 25.01
    2 -11 -4 89.3274 26.0565
    -2 -11 4 149.014 49.4157
    2 -11 -4 42.4813 19.2596
    2 -11 -4 76.1631 24.53
    -2 -11 4 80.6068 30.7818
    -2 -11 4 -11.004 28.4951
    2 -11 -4 53.405 24.7166
    2 -11 -4 60.6324 24.3633
    -2 -11 4 97.8542 39.3221
    -2 -11 4 82.0265 38.6946
    -2 -11 3 1287.53 109.631
    2 -11 -3 1168.79 86.3275
    -2 -11 3 1442.15 121.579
    2 -11 -3 1579.04 108.637
    -2 -11 3 1419.19 126.98
    -2 -11 3 1401.06 117.214
    2 -11 -3 1322.87 101.331
    2 -11 -3 1353.32 96.0599
    -2 -11 3 1301.24 116.055
    -2 -11 3 1351.91 121.694
    2 -11 -3 1300.71 96.3584
    -2 -11 2 2689.49 165.587
    2 -11 -2 2481.72 124.301
    2 -11 -2 2841.09 147.987
    -2 -11 2 2953.74 165.088
    -2 -11 2 2434.49 150.508
    2 -11 -2 2353.41 128.47
    -2 -11 2 2785.29 177.269
    2 -11 -2 2546.44 147.293
    -2 -11 2 2828.45 165.723
    2 -11 -2 2485.49 119.78
    2 -11 -2 2528.14 140.803
    -2 -11 2 2636.57 168.306
    -2 -11 1 1147.38 110.321
    2 -11 -1 1268.42 99.6614
    2 -11 -1 1249.9 95.5615
    -2 -11 1 1533.08 112.628
    -2 -11 1 1187.57 114.205
    2 -11 -1 1169.6 88.097
    -2 -11 1 1075.66 94.7127
    2 -11 -1 1166.73 103.539
    2 -11 -1 1264.52 103.35
    -2 -11 1 1155.86 102.767
    2 -11 -1 1320.94 89.9669
    -2 -11 1 1191.73 111.031
    -2 -11 0 4651.87 224.758
    2 -11 0 4587.11 198.439
    2 -11 0 5126.75 202.45
    -2 -11 0 4670.16 186.766
    -2 -11 0 5064.1 235.007
    2 -11 0 4765.69 216.27
    -2 -11 0 4671.25 212.262
    2 -11 0 4824.5 182.768
    2 -11 0 4810.79 207.624
    -2 -11 0 4691.12 197.759
    -2 -11 -1 437.722 68.2852
    2 -11 1 506.963 63.5526
    2 -11 1 512.87 69.4268
    2 -11 1 490.468 68.3727
    -2 -11 -1 429.543 61.7611
    -2 -11 -1 487.485 72.4754
    -2 -11 -1 410.937 64.36
    2 -11 1 485.108 68.4715
    -2 -11 -1 467.843 56.3482
    2 -11 1 498.347 63.5075
    2 -11 1 458.553 56.0279
    -2 -11 -2 3116.93 174.077
    2 -11 2 3446.99 178.02
    2 -11 2 3308.72 150.386
    -2 -11 -2 3154.71 169.292
    2 -11 2 3089.25 176.546
    2 -11 2 2656.76 159.263
    -2 -11 -2 3149.81 164.272
    2 -11 2 2884.55 143.081
    2 -11 2 2901.61 160.003
    2 -11 2 3267.54 170.222
    -2 -11 -2 3054.26 155.812
    -2 -11 -3 1507.7 113.594
    2 -11 3 1501.04 115.747
    -2 -11 -3 1361.3 103.43
    2 -11 3 1242.1 107.362
    2 -11 3 1402.16 115.941
    -2 -11 -3 1542.65 110.618
    2 -11 3 1161.25 102.157
    2 -11 3 1338.91 105.112
    -2 -11 -3 1461.75 98.5468
    -2 -11 -4 1327.94 101.491
    2 -11 4 1393.45 107.682
    -2 -11 -4 1401.02 98.4376
    2 -11 4 1113.1 101.287
    2 -11 4 1300.73 107.857
    -2 -11 -4 1169.08 93.8988
    2 -11 4 1258.29 97.0872
    2 -11 4 1218.45 104.736
    -2 -11 -4 1287.72 89.1822
    -2 -11 -5 2782.08 135.819
    2 -11 5 2996.17 148.856
    -2 -11 -5 2572.87 122.443
    -2 -11 -5 2554.19 130.647
    2 -11 5 2335.78 143.217
    2 -11 5 2899.36 150.359
    2 -11 5 2190.26 137.342
    2 -11 5 2855.74 131.69
    -2 -11 -5 2851.85 125.033
    -2 -11 -6 2464.62 114.839
    2 -11 6 2741.37 125.908
    -2 -11 -6 2269 102.887
    -2 -11 -6 2459.42 117.249
    2 -11 6 2106.75 125.518
    2 -11 6 2318.73 118.914
    2 -11 6 2023.93 123.745
    -2 -11 -6 2479.46 107.886
    -2 -11 -7 740.161 51.973
    2 -10 -10 216.88 40.4956
    2 -10 -10 311.001 41.0062
    -2 -10 10 193.726 34.4618
    2 -10 -10 262.563 38.597
    -2 -10 10 313.603 55.6935
    -2 -10 10 276.442 46.4349
    -2 -10 10 203.84 45.5914
    2 -10 -9 78.5711 28.6246
    2 -10 -9 160.173 34.488
    2 -10 -9 159.949 35.3354
    -2 -10 9 165.37 41.408
    2 -10 -9 193.759 35.4802
    -2 -10 9 239.293 65.6401
    2 -10 -8 349.084 52.7085
    2 -10 -8 295.174 57.5496
    2 -10 -8 308.057 48.971
    -2 -10 8 320.657 70.7212
    -2 -10 8 291.518 56.7705
    2 -10 -8 246.8 39.3134
    2 -10 -8 217.845 34.6328
    -2 -10 8 373.366 68.069
    -2 -10 8 279.348 61.2517
    2 -10 -7 1371.67 106.972
    2 -10 -7 1480.91 128.176
    2 -10 -7 1424.98 107.738
    -2 -10 7 1407.52 134.901
    -2 -10 7 1453.36 151.993
    2 -10 -7 1370.85 99.4034
    2 -10 -7 1453.26 107.401
    2 -10 -7 1402.35 88.5059
    2 -10 -7 1279.45 90.6023
    -2 -10 7 1510.77 155.827
    -2 -10 7 1316.92 135.464
    2 -10 -6 3501.99 177.986
    2 -10 -6 3850.41 187.859
    2 -10 -6 3579.31 178.616
    2 -10 -6 3802 177.829
    -2 -10 6 3889.97 240.822
    -2 -10 6 4161.06 262.589
    2 -10 -6 3802.8 157.252
    -2 -10 6 3887.42 244.015
    -2 -10 6 4049.53 261.725
    2 -10 -6 3342.26 160.347
    -2 -10 5 480.699 77.4357
    2 -10 -5 698.121 83.5183
    2 -10 -5 634.52 80.0551
    2 -10 -5 544.741 73.3825
    -2 -10 5 795.472 119.451
    -2 -10 5 526.832 100.102
    2 -10 -5 591.806 75.0429
    2 -10 -5 591.862 72.3238
    2 -10 -5 592.403 65.8285
    -2 -10 5 578.528 101.448
    -2 -10 5 597.218 101.523
    -2 -10 4 7241.24 325.656
    2 -10 -4 6664.67 263.616
    2 -10 -4 7485.25 284.999
    2 -10 -4 6819.22 263.122
    -2 -10 4 7230.65 349.072
    2 -10 -4 6687.09 267.669
    -2 -10 4 7030.57 345.647
    -2 -10 4 7655.91 352.919
    2 -10 -4 6695.4 259.218
    2 -10 -4 6599.59 235.154
    -2 -10 4 7237.33 353.896
    -2 -10 3 5202.41 284.907
    2 -10 -3 5013.59 227.572
    2 -10 -3 4947.97 210.336
    2 -10 -3 5398.66 248.189
    2 -10 -3 4987.12 227.234
    2 -10 -3 5325.92 247.472
    -2 -10 3 5235.02 299.809
    -2 -10 3 5166.12 287.499
    2 -10 -3 5019.27 231.97
    -2 -10 3 5391.19 291.923
    2 -10 -3 4827.89 208.556
    -2 -10 3 5162.86 295.517
    -2 -10 2 351.341 76.9044
    2 -10 -2 312.14 55.7501
    2 -10 -2 286.113 63.4932
    2 -10 -2 339.017 61.3705
    2 -10 -2 311.041 66.0248
    -2 -10 2 393.156 83.9444
    -2 -10 2 344.776 84.0009
    2 -10 -2 310.381 59.2452
    -2 -10 2 212.47 56.8547
    2 -10 -2 376.19 68.7988
    -2 -10 2 278.227 63.4113
    2 -10 -2 232.096 43.9245
    -2 -10 2 296.952 77.2779
    -2 -10 1 1861.91 172.421
    2 -10 -1 1747.44 129.174
    2 -10 -1 1989.41 151.39
    2 -10 -1 1861.91 148.893
    2 -10 -1 1707.28 132.95
    -2 -10 1 2025.44 182.786
    2 -10 -1 1785.44 150.959
    2 -10 -1 1784.46 155.07
    -2 -10 1 1921.48 169.631
    -2 -10 1 1898.63 159.693
    2 -10 -1 2052.28 158.428
    -2 -10 1 1948.67 169.953
    2 -10 -1 1552.34 134.515
    -2 -10 1 1827.07 160.119
    2 -10 -1 1845.01 138.638
    -2 -10 0 8174.48 362.433
    2 -10 0 8610.81 334.763
    -2 -10 0 9738.97 344.389
    2 -10 0 8378.42 330.257
    -2 -10 0 8979.06 377.199
    2 -10 0 8402.98 351.142
    -2 -10 0 8021.54 352.442
    2 -10 0 8611.91 308.084
    2 -10 0 7645.11 336.242
    -2 -10 0 8617.53 332.235
    2 -10 0 8857.33 343.484
    2 -10 0 7876.59 330.444
    2 -10 0 7656.15 304.617
    -2 -10 0 8747.85 339.272
    -2 -10 0 8770.14 357.585
    -2 -10 -1 4268.64 255.57
    2 -10 1 4399.99 240.949
    2 -10 1 4413.3 236.423
    2 -10 1 4630.34 264.59
    2 -10 1 4431.02 212.496
    2 -10 1 4158.85 253.207
    -2 -10 -1 4309.96 251.673
    -2 -10 -1 4438.11 256.701
    -2 -10 -1 4228.55 213.918
    2 -10 1 4147.35 244.954
    2 -10 1 4134.44 226.573
    -2 -10 -1 4377.1 222.369
    -2 -10 -1 4636.63 245.944
    2 -10 1 4700.2 250.577
    -2 -10 -2 3349.24 219.226
    2 -10 2 3326.29 202.236
    2 -10 2 3597.69 219.954
    -2 -10 -2 3331.65 211.785
    2 -10 2 3139.94 225.85
    2 -10 2 3430.08 227.023
    -2 -10 -2 3191.52 214.64
    2 -10 2 3031.89 215.158
    2 -10 2 3374.14 213.9
    2 -10 2 3114.15 202.245
    -2 -10 -2 3221.49 195.425
    -2 -10 -2 3478.21 182.345
    -2 -10 -3 112.287 46.8545
    2 -10 3 154.698 47.1119
    2 -10 3 166.74 54.2797
    -2 -10 -3 128.517 51.7409
    -2 -10 -3 65.1618 38.9089
    2 -10 3 72.6408 44.6978
    2 -10 3 203.701 68.3369
    -2 -10 -3 146.217 46.9045
    2 -10 3 179.781 56.3163
    2 -10 3 111.999 48.4435
    2 -10 3 196.477 56.5816
    -2 -10 -4 1240.02 121.154
    -2 -10 -4 1171.72 127.903
    2 -10 4 1322.71 118.712
    2 -10 4 1327.11 133.541
    -2 -10 -4 1338.7 120.29
    2 -10 4 1120.37 135.546
    -2 -10 -4 1163.82 123.567
    2 -10 4 1308.64 139.436
    -2 -10 -4 1235 120.247
    -2 -10 -4 1276.92 109.92
    2 -10 4 1208.38 141.624
    2 -10 4 1300.23 130.226
    2 -10 4 1318.05 129.32
    -2 -10 -5 813.716 95.6686
    -2 -10 -5 683.021 102.012
    -2 -10 -5 613.996 83.1193
    2 -10 5 877.493 104.827
    2 -10 5 819.243 107.878
    2 -10 5 763.558 113.459
    -2 -10 -5 745.901 82.5313
    -2 -10 -5 736.911 95.6477
    2 -10 5 806.161 95.2271
    2 -10 5 846.115 119.071
    -2 -10 -5 782.829 81.8281
    2 -10 5 751.281 99.9812
    -2 -10 -6 873.362 89.8651
    -2 -10 -6 974.082 114.553
    2 -10 6 1021.48 103.92
    2 -10 6 893.78 118.803
    -2 -10 -6 969.838 103.037
    -2 -10 -6 1043.65 90.3886
    2 -10 6 978.668 109.59
    2 -10 6 1040.41 111.849
    2 -10 6 1000.44 126.26
    2 -10 6 990.54 95.3014
    -2 -10 -6 1044.06 88.2381
    -2 -10 -6 819.564 93.1848
    -2 -10 -7 484.41 77.017
    -2 -10 -7 484.977 62.5683
    -2 -10 -7 332.541 55.9676
    2 -10 7 443.236 63.5678
    -2 -10 -7 462.687 66.2918
    2 -10 7 458.513 71.9149
    2 -10 7 391.936 80.1887
    -2 -10 -7 403.279 54.0081
    2 -10 7 556.918 63.3184
    2 -10 7 338.004 67.6553
    2 -10 7 437.202 69.3846
    -2 -10 -7 510.179 58.7114
    -2 -10 -8 1034.9 101.837
    -2 -10 -8 940.822 73.7274
    2 -10 8 1068.44 81.9411
    -2 -10 -8 980.449 70.2164
    2 -10 8 1049.13 113.535
    -2 -10 -8 1038.43 90.2282
    2 -10 8 1081.65 92.6446
    2 -10 8 1254.18 120.74
    -2 -10 -8 1175.02 81.8422
    -2 -10 -8 1116.57 95.1119
    -2 -10 -9 121.048 35.2767
    -2 -10 -9 149.416 32.9069
    2 -10 9 99.965 34.6682
    -2 -10 -9 140.112 34.0617
    2 -10 9 74.5486 31.7901
    -2 -10 -9 136.541 27.8952
    2 -9 -12 212.032 44.1561
    2 -9 -12 155.793 30.5219
    -2 -9 12 160.719 42.4998
    2 -9 -12 170.006 30.1786
    -2 -9 12 174.462 44.066
    -2 -9 12 211.978 46.8898
    2 -9 -11 892.931 95.465
    2 -9 -11 983.212 81.7506
    2 -9 -11 934.935 78.7132
    -2 -9 11 1132.5 117.554
    -2 -9 11 1124.65 112.138
    -2 -9 11 1109.53 120.391
    -2 -9 11 987.921 97.6033
    2 -9 -10 1320.28 104.622
    2 -9 -10 1139.89 118.389
    2 -9 -10 1118.27 92.7062
    -2 -9 10 1204.47 113.556
    -2 -9 10 1260.69 141.757
    2 -9 -10 1115.61 92.0467
    2 -9 -10 1130.43 96.7574
    -2 -9 10 1265.81 126.881
    -2 -9 10 1062.67 129.45
    -2 -9 10 1286.97 134.921
    2 -9 -10 1278.09 84.4505
    2 -9 -9 332.205 57.3865
    2 -9 -9 347.398 72.4133
    2 -9 -9 302.305 56.6186
    2 -9 -9 313.203 56.4845
    -2 -9 9 312.613 80.7219
    -2 -9 9 293.92 64.6595
    2 -9 -9 377.913 62.3119
    2 -9 -9 298.636 44.7308
    -2 -9 9 340.449 71.4465
    -2 -9 9 375.402 87.7161
    2 -9 -9 374.453 49.9612
    -2 -9 9 406.498 94.984
    2 -9 -8 1141.53 107.391
    2 -9 -8 976.454 128.485
    2 -9 -8 1190.32 108.672
    2 -9 -8 1024.14 101.838
    2 -9 -8 892.285 88.7872
    -2 -9 8 1163.69 152.396
    -2 -9 8 1254.61 147.511
    -2 -9 8 1186.44 146.176
    -2 -9 8 972.884 144.037
    2 -9 -8 1123.03 92.3604
    -2 -9 8 1238.29 151
    2 -9 -8 1044.78 89.1294
    2 -9 -7 2272.8 190.367
    2 -9 -7 1965.15 148.016
    2 -9 -7 2233.29 154.541
    -2 -9 7 2104.82 209.442
    2 -9 -7 2216.96 153.521
    -2 -9 7 2460.35 218.798
    2 -9 -7 2045.97 142.098
    2 -9 -7 2057.48 136.262
    -2 -9 7 2255.09 199.236
    -2 -9 7 2203.74 204.794
    2 -9 -7 2078.81 129.846
    -2 -9 7 2249.78 220.349
    2 -9 -6 3295.55 194.631
    -2 -9 6 3455.88 239.988
    2 -9 -6 3014.45 219.831
    2 -9 -6 3539.74 203.2
    -2 -9 6 3680.98 275.475
    -2 -9 6 3639.54 280.026
    2 -9 -6 3414.37 195.52
    2 -9 -6 3228.36 186.741
    2 -9 -6 3210.8 178.792
    -2 -9 6 4255.15 307.85
    2 -9 -6 3223.28 167.491
    -2 -9 6 3628.06 268.783
    2 -9 -5 5885.79 306.52
    2 -9 -5 5977.14 271.666
    -2 -9 5 6543.98 346.835
    2 -9 -5 6181.06 279.36
    -2 -9 5 6229.77 363.234
    2 -9 -5 5918.68 267.146
    2 -9 -5 5548.9 258.256
    -2 -9 5 6588.1 374.638
    2 -9 -5 5620.36 235.283
    -2 -9 5 5817 342.651
    -2 -9 5 6692.78 382.992
    2 -9 -5 5514.84 248.517
    -2 -9 4 5292.73 319.444
    2 -9 -4 5036.12 250.583
    2 -9 -4 5467.5 270.54
    2 -9 -4 4603.9 243.797
    2 -9 -4 4950.85 246.764
    -2 -9 4 5223.01 333.3
    -2 -9 4 5333.34 332.239
    2 -9 -4 4832.39 242.287
    2 -9 -4 4741.84 225.739
    -2 -9 4 4922.49 326.118
    -2 -9 4 5403.09 327.968
    -2 -9 3 2915.22 239.537
    2 -9 -3 2684.74 182.635
    2 -9 -3 2787.05 195.925
    2 -9 -3 2858.89 180.648
    -2 -9 3 2905.42 243.85
    -2 -9 3 3161.06 248.521
    2 -9 -3 2777.93 186.688
    -2 -9 3 2704.32 231.302
    2 -9 -3 2848.75 200.869
    2 -9 -3 2540.66 179.21
    2 -9 -3 2733.76 187.458
    -2 -9 3 2878.3 244.929
    2 -9 -3 2698.71 175.878
    -2 -9 3 3158.9 244.005
    -2 -9 2 12501.3 502.168
    2 -9 -2 11516.4 389.376
    2 -9 -2 11822.1 399.154
    2 -9 -2 12187.1 429.272
    2 -9 -2 10501 413.432
    -2 -9 2 12526.9 491.214
    2 -9 -2 11823.5 437.437
    -2 -9 2 12075.8 505.898
    2 -9 -2 12067.6 405.751
    -2 -9 2 11909.4 491.604
    2 -9 -2 10680.2 400.883
    2 -9 -2 12093.9 422.951
    -2 -9 2 12030.4 496.597
    -2 -9 2 11878.2 471.725
    2 -9 -2 11776.3 398.586
    2 -9 -1 -5.27105 28.7311
    -2 -9 1 76.908 48.3917
    2 -9 -1 46.6427 41.5183
    2 -9 -1 45.0504 31.0412
    -2 -9 1 129.358 54.8813
    -2 -9 1 102.03 44.9879
    2 -9 -1 77.6167 41.6457
    -2 -9 1 45.6643 45.4448
    2 -9 -1 -39.9482 39.5628
    2 -9 -1 40.5553 37.2673
    -2 -9 1 87.1913 43.0894
    2 -9 -1 155.881 68.7359
    2 -9 -1 37.8011 39.0188
    2 -9 -1 112.055 27.3984
    -2 -9 1 24.2679 36.8159
    -2 -9 0 11132.1 464.475
    2 -9 0 10362.7 406.264
    2 -9 0 11258.7 415.41
    -2 -9 0 10706 458.27
    2 -9 0 10095.6 434.919
    -2 -9 0 11236.3 464.472
    2 -9 0 11058.6 443.075
    -2 -9 0 11025.8 425.649
    2 -9 0 10675.5 386.288
    2 -9 0 10022 421.27
    2 -9 0 10691.8 413.509
    -2 -9 0 9983.47 404.93
    -2 -9 0 10261.6 430.902
    2 -9 0 10539.3 408.498
    -2 -9 -1 425.269 94.3696
    2 -9 1 532.825 94.7306
    2 -9 1 482.609 90.0843
    2 -9 1 557.362 104.291
    -2 -9 -1 447.86 80.2955
    2 -9 1 375.099 73.2569
    -2 -9 -1 400.923 81.2705
    -2 -9 -1 458.612 95.7338
    2 -9 1 270.232 81.8379
    -2 -9 -1 341.683 71.4076
    2 -9 1 358.407 77.5635
    -2 -9 -1 421.419 82.9106
    2 -9 1 498.761 89.0917
    2 -9 1 426.695 84.4489
    -2 -9 -2 727.698 112.464
    -2 -9 -2 922.438 129.111
    2 -9 2 789.142 114.261
    2 -9 2 623.825 104.337
    -2 -9 -2 847.996 101.639
    2 -9 2 614.899 107.006
    2 -9 2 857.035 136.602
    -2 -9 -2 704.243 108.485
    -2 -9 -2 675.797 111.373
    2 -9 2 600.215 112.062
    -2 -9 -2 650.556 93.3793
    2 -9 2 697.03 104.71
    2 -9 2 685.306 106.249
    -2 -9 -2 717.806 105.229
    -2 -9 -3 2542.94 203.89
    2 -9 3 2950.2 219.874
    2 -9 3 2772.41 211.623
    2 -9 3 2506.75 228.566
    -2 -9 -3 2430.22 192.947
    -2 -9 -3 2417.44 205.603
    2 -9 3 2425.47 216.449
    -2 -9 -3 2488.32 183.088
    2 -9 3 2718.81 218.239
    2 -9 3 2497.53 229.752
    2 -9 3 2756.04 212.669
    -2 -9 -3 2527.05 209.046
    -2 -9 -4 4009.21 245.933
    2 -9 4 3719.96 245.523
    2 -9 4 4540 268.58
    -2 -9 -4 3848.85 230.602
    2 -9 4 4326.13 308.978
    -2 -9 -4 3825.36 252.397
    2 -9 4 4167.74 282.619
    2 -9 4 4029.08 293.336
    -2 -9 -4 3714.13 250.936
    2 -9 4 4115.7 258.257
    -2 -9 -4 3767.05 214.829
    2 -9 4 3855.79 267.058
    -2 -9 -5 5077.43 266.436
    2 -9 5 6053.63 304.715
    2 -9 5 5075.59 280.536
    -2 -9 -5 4667.86 202.836
    2 -9 5 5021.67 337.654
    -2 -9 -5 5047.11 252.764
    -2 -9 -5 5024.1 281.653
    2 -9 5 5489.11 318.524
    2 -9 5 5392.17 316.765
    2 -9 5 5049.55 332.944
    -2 -9 -5 5174.35 291.992
    -2 -9 -5 4762.34 232.332
    2 -9 5 5592.37 291.751
    -2 -9 -6 494.352 80.7604
    -2 -9 -6 448.317 86.2302
    2 -9 6 495.434 82.034
    -2 -9 -6 493.913 65.0675
    2 -9 6 565.716 91.8889
    2 -9 6 558.169 107.353
    2 -9 6 557.484 113.879
    -2 -9 -6 424.657 67.8561
    -2 -9 -6 510.366 88.3982
    2 -9 6 549.177 91.6697
    2 -9 6 614.532 118.64
    -2 -9 -6 501.114 73.7643
    2 -9 6 466.357 91.8841
    -2 -9 -7 1982.59 146.222
    2 -9 7 2409.8 172.316
    2 -9 7 2222.12 217.644
    -2 -9 -7 2188.81 142.304
    -2 -9 -7 2189.62 171.042
    2 -9 7 2238.42 189.137
    2 -9 7 2404.95 220.95
    2 -9 7 2098.5 188.862
    2 -9 7 2366.98 164.957
    -2 -9 -7 2382.1 147.267
    -2 -9 -7 2106.97 172.273
    -2 -9 -8 1002.21 95.4978
    -2 -9 -8 913.532 121.021
    2 -9 8 1099.55 105.377
    -2 -9 -8 944.845 87.3122
    2 -9 8 1010.07 116.481
    -2 -9 -8 1015.98 108.921
    2 -9 8 964.274 139.983
    -2 -9 -8 984.255 89.6071
    2 -9 8 1195.74 149.24
    2 -9 8 874.659 89.6355
    2 -9 8 810.255 113.9
    -2 -9 -8 998.134 114.797
    -2 -9 -9 4873.39 258.881
    -2 -9 -9 4604.96 182.139
    2 -9 9 5175.77 200.82
    -2 -9 -9 4586.58 173.956
    2 -9 9 4729.39 283.943
    -2 -9 -9 4866.49 226.221
    2 -9 9 4873.21 230.202
    2 -9 9 5287.6 290.912
    -2 -9 -9 4486.51 229.291
    2 -9 9 5266.61 260.768
    -2 -9 -9 5142.32 195.769
    -2 -9 -10 1297.01 80.578
    -2 -9 -10 1302.77 121.196
    -2 -9 -10 1312.87 77.2171
    2 -9 10 1416.55 140.522
    -2 -9 -10 1442.79 112.937
    2 -9 10 1477.61 137.503
    -2 -9 -10 1397.1 116.737
    2 -9 10 1393.15 117.199
    -2 -9 -10 1462.72 95.4551
    -2 -9 -11 361.16 55.4747
    -2 -9 -11 417.983 62.9046
    -2 -9 -11 468.474 57.9984
    2 -9 11 398.838 67.5052
    2 -9 11 381.43 60.4611
    -2 -9 -11 400.529 46.8532
    2 -8 -13 4589.18 215.923
    2 -8 -13 4484.02 171.728
    -2 -8 13 4668.53 219.593
    2 -8 -13 4656.5 196.657
    -2 -8 13 5285.16 238.518
    -2 -8 13 4938.16 243.716
    -2 -8 13 4828.43 235.045
    -2 -8 13 4436.78 179.444
    2 -8 -13 4570.04 203.94
    2 -8 -12 5343.61 208.716
    2 -8 -12 5261.11 259.458
    2 -8 -12 5496.46 211.096
    -2 -8 12 5541.07 280.188
    -2 -8 12 5606.01 286.82
    2 -8 -12 5480.16 234.8
    -2 -8 12 6017.21 310.786
    -2 -8 12 5792.58 293.092
    2 -8 -12 5255.38 184.934
    -2 -8 12 5557.14 248.763
    2 -8 -12 5080.72 236.991
    2 -8 -11 2014.58 174.203
    2 -8 -11 2112.16 138.623
    2 -8 -11 1709.35 121.672
    -2 -8 11 2184.66 196.871
    2 -8 -11 2312 142.661
    -2 -8 11 2028.75 159.816
    -2 -8 11 2349.72 201.345
    2 -8 -11 2007.84 148.405
    2 -8 -11 2009.06 118.949
    -2 -8 11 2237.1 207.001
    -2 -8 11 2178.46 195.339
    -2 -8 11 1942.35 165.848
    2 -8 -11 1924.93 153.966
    2 -8 -10 4079.15 208.099
    2 -8 -10 3906.45 255.199
    2 -8 -10 3891.86 196.761
    -2 -8 10 4120.58 294.447
    -2 -8 10 3876.19 258.566
    2 -8 -10 3947.76 217.866
    2 -8 -10 4169.51 203.973
    -2 -8 10 4014.06 284.074
    2 -8 -10 4032.76 178.87
    2 -8 -10 3933.01 228.954
    2 -8 -10 3855.32 170.251
    -2 -8 10 4361.69 274.134
    -2 -8 10 4244.28 294.316
    -2 -8 10 4026.65 303.307
    2 -8 -9 331.687 69.7523
    2 -8 -9 239.724 73.3457
    2 -8 -9 331.128 67.1109
    2 -8 -9 264.226 61.5137
    2 -8 -9 273.491 59.5156
    -2 -8 9 365.067 111.962
    -2 -8 9 425.162 97.5825
    -2 -8 9 336.972 88.0214
    2 -8 -9 367.589 69.0826
    -2 -8 9 241.686 76.8165
    2 -8 -9 338.586 52.7164
    2 -8 -9 324.999 55.3923
    -2 -8 9 261.496 99.9615
    -2 -8 9 346.59 95.1956
    2 -8 -8 17336.8 594.327
    2 -8 -8 18500.4 505.428
    2 -8 -8 19304.5 508.848
    -2 -8 8 19933.4 717.293
    2 -8 -8 18617.7 513.623
    2 -8 -8 18336.3 493.372
    -2 -8 8 20221.1 682.363
    -2 -8 8 19776.8 683.695
    2 -8 -8 17484.4 461.743
    2 -8 -8 18656.3 445.761
    2 -8 -8 17348.7 440.401
    -2 -8 8 19301.1 716.091
    -2 -8 8 18453.7 665.125
    -2 -8 8 19630.5 665.919
    2 -8 -7 2611.89 222.049
    2 -8 -7 2622.3 182.499
    -2 -8 7 2648.8 222.259
    2 -8 -7 2825.1 187.04
    2 -8 -7 2548.41 168.832
    -2 -8 7 2593.61 254.001
    2 -8 -7 2994 192.298
    2 -8 -7 2836.26 185.83
    -2 -8 7 2384.58 235.53
    2 -8 -7 2830.36 163.937
    -2 -8 7 2949.61 253.174
    2 -8 -7 2533.52 161.108
    -2 -8 7 2808.57 267.269
    -2 -8 7 2832.91 251.335
    2 -8 -6 2944.14 234.679
    -2 -8 6 3047.94 247.675
    2 -8 -6 3035.6 200.442
    2 -8 -6 3164.36 206.26
    -2 -8 6 3668.45 293.122
    2 -8 -6 3309.04 203.006
    -2 -8 6 3107.41 271.215
    2 -8 -6 3311.13 200.933
    2 -8 -6 3217.8 189.657
    -2 -8 6 3274.68 261.551
    -2 -8 6 3215.55 279.526
    2 -8 -6 3091.44 176.265
    -2 -8 6 3207.89 265.042
    2 -8 -5 3400.69 211.399
    -2 -8 5 3575.83 273.932
    2 -8 -5 3239.78 243.258
    2 -8 -5 3566.13 219.412
    -2 -8 5 3832.25 296.099
    2 -8 -5 3506.6 213.358
    2 -8 -5 3534.85 212.327
    -2 -8 5 3343.02 278.175
    2 -8 -5 3367.77 200.987
    -2 -8 5 3360.18 283.464
    -2 -8 5 3625.88 279.452
    2 -8 -5 3703.33 199.311
    2 -8 -4 2020.39 162.483
    2 -8 -4 1823.86 176.081
    -2 -8 4 2207.56 216.864
    2 -8 -4 1832.7 161.615
    2 -8 -4 1871.88 162.616
    -2 -8 4 1852.36 199.693
    2 -8 -4 1982.3 161.804
    -2 -8 4 2060.85 216.554
    2 -8 -4 2050.09 163.41
    2 -8 -4 1732.72 150.293
    2 -8 -4 1892.76 150.082
    -2 -8 4 2444.41 232.174
    -2 -8 4 2097.47 212.464
    -2 -8 4 2098.44 178.044
    -2 -8 3 13288.8 458.949
    -2 -8 3 14146 551.06
    2 -8 -3 13232.5 431.551
    2 -8 -3 13067.5 453.446
    2 -8 -3 13548.9 518.083
    2 -8 -3 13453.6 469.166
    2 -8 -3 13508.3 424.682
    -2 -8 3 13218 530.138
    2 -8 -3 13256.3 436.547
    2 -8 -3 11724.6 439.919
    -2 -8 3 14126.3 562.348
    -2 -8 3 13527.9 533.032
    -2 -8 3 13345.3 550.131
    2 -8 -3 13002 457.41
    2 -8 -3 13615.6 452.168
    -2 -8 3 14114.7 473.993
    2 -8 -3 11834.3 428.131
    -2 -8 3 12951.6 540.167
    -2 -8 3 13231.8 457.809
    2 -8 -3 13390.7 443.706
    2 -8 -3 13563.4 430.158
    -2 -8 3 12303.3 505.679
    -2 -8 2 1909.47 193.055
    2 -8 -2 1883.54 155.07
    -2 -8 2 1739.95 165.083
    2 -8 -2 1675.97 158
    2 -8 -2 1900.65 159.465
    2 -8 -2 1714.02 167.05
    2 -8 -2 1949.95 188.455
    2 -8 -2 1754.02 163.284
    -2 -8 2 2067.92 205.205
    2 -8 -2 1621.42 164.258
    2 -8 -2 1695.33 152.998
    -2 -8 2 1792.03 185.232
    -2 -8 2 1844.44 194.259
    2 -8 -2 1955.29 174.771
    -2 -8 2 1979.23 192.134
    2 -8 -2 1834.23 162.17
    -2 -8 2 1821.73 190.77
    -2 -8 2 1883.14 168.432
    2 -8 -2 1666.26 163.267
    -2 -8 2 1742.95 180.413
    2 -8 -2 2027.76 165.298
    -2 -8 2 1875.31 167.125
    -2 -8 1 2938.39 242.482
    -2 -8 1 3159.35 227.607
    2 -8 -1 3051.81 197.047
    -2 -8 1 2972.06 218.31
    2 -8 -1 3035.07 208.695
    2 -8 -1 3410.72 242.517
    2 -8 -1 2990.82 216.966
    2 -8 -1 2962.55 225.6
    -2 -8 1 3096.09 229.499
    -2 -8 1 2918.44 229.818
    -2 -8 1 3265.54 255.531
    -2 -8 1 3036.25 242.34
    2 -8 -1 3201.75 208.103
    2 -8 -1 3018.58 234.879
    2 -8 -1 2712.84 211.275
    2 -8 -1 3025.46 228.061
    -2 -8 1 2999.89 230.098
    -2 -8 1 2719.95 198.73
    2 -8 -1 3154.45 217.768
    -2 -8 1 3237.04 227.769
    -2 -8 1 3249.22 249.842
    2 -8 -1 2835.54 217.845
    -2 -8 1 3004.64 225.635
    2 -8 -1 2920.03 207.12
    -2 -8 0 1886.36 180.412
    -2 -8 0 1674.3 177.729
    -2 -8 0 1783.51 176.16
    2 -8 0 1934.14 170.067
    2 -8 0 1851.6 181.469
    2 -8 0 1639.08 164.285
    -2 -8 0 1809.49 180.499
    2 -8 0 1764.74 172.34
    2 -8 0 1927.07 160.436
    -2 -8 0 1647.15 168.042
    2 -8 0 1661.62 179.834
    2 -8 0 1998.19 188.116
    2 -8 0 1553.89 163.982
    -2 -8 0 1729.9 179.647
    -2 -8 0 1691.23 185.582
    -2 -8 0 1535.26 160.063
    2 -8 0 1736.01 179.487
    -2 -8 0 1610.81 170.455
    2 -8 0 2048.68 179.655
    -2 -8 0 1734.16 167.514
    2 -8 0 1509.22 153.171
    -2 -8 0 1722.44 167.86
    -2 -8 -1 1453.47 162.847
    -2 -8 -1 1519.43 167.926
    -2 -8 -1 1223.24 151.756
    2 -8 1 1419.81 148.027
    2 -8 1 1670 160.996
    2 -8 1 1285.38 147.493
    2 -8 1 1388.44 161.669
    -2 -8 -1 1302.32 157.288
    -2 -8 -1 1569.29 158.421
    -2 -8 -1 1331.99 142.131
    2 -8 1 1338.72 156.813
    -2 -8 -1 1505.09 168.985
    2 -8 1 1345.62 168.083
    -2 -8 -1 1624.01 178.601
    2 -8 1 1346.87 138.024
    2 -8 1 1364.67 161.008
    2 -8 1 1434.98 167.159
    2 -8 1 1261.57 141.458
    -2 -8 -1 1293.67 150.223
    2 -8 1 1415.9 153.625
    -2 -8 -1 1600.35 172.632
    -2 -8 -1 1325.61 141.088
    -2 -8 -1 1298.77 147.817
    -2 -8 -2 282.014 75.1077
    -2 -8 -2 253.008 80.1008
    -2 -8 -2 306.676 83.8677
    -2 -8 -2 386.437 93.38
    2 -8 2 186.575 61.1306
    2 -8 2 281.54 65.0055
    2 -8 2 211.14 71.8125
    2 -8 2 245.78 66.9871
    -2 -8 -2 245.158 79.16
    -2 -8 -2 294.546 66.0392
    2 -8 2 385.269 104.676
    2 -8 2 285.872 86.1488
    -2 -8 -2 304.539 84.6699
    -2 -8 -2 223.727 69.9995
    -2 -8 -2 203.464 57.7631
    2 -8 2 366.522 80.1772
    2 -8 2 245.464 80.1041
    2 -8 2 200.946 65.2695
    2 -8 2 209.208 69.0193
    -2 -8 -2 291.641 73.6421
    -2 -8 -2 165.409 55.4139
    -2 -8 -2 347.215 82.4799
    -2 -8 -3 3218.71 263.568
    -2 -8 -3 3321.13 244.083
    -2 -8 -3 3489.49 257.64
    2 -8 3 4092.65 261.58
    2 -8 3 3152.98 239.779
    -2 -8 -3 3457.45 276.019
    -2 -8 -3 3776.28 248.634
    2 -8 3 3642.71 289.515
    2 -8 3 3627.64 273.895
    -2 -8 -3 3060.78 239.509
    2 -8 3 3578.85 267.855
    -2 -8 -3 3451.68 256.028
    2 -8 3 3479.51 276.235
    2 -8 3 3595.86 249.086
    -2 -8 -3 3457.38 252.955
    2 -8 3 3409.83 200.286
    -2 -8 -3 3185.37 218.099
    2 -8 3 3547.22 264.293
    -2 -8 -4 601.088 111.24
    -2 -8 -4 649.302 103.123
    2 -8 4 919.153 126.619
    2 -8 4 692.328 119.117
    -2 -8 -4 789.45 85.8151
    2 -8 4 746.583 128.522
    2 -8 4 698.072 124.13
    -2 -8 -4 795.467 113.75
    2 -8 4 815.461 154.37
    -2 -8 -4 552.086 109.958
    2 -8 4 728.41 126.944
    2 -8 4 726.701 113.118
    2 -8 4 625.999 126.2
    -2 -8 -4 609.525 92.9433
    -2 -8 -5 290.678 76.6387
    -2 -8 -5 280.223 80.1211
    2 -8 5 207.866 62.9161
    2 -8 5 347.131 84.6277
    -2 -8 -5 343.193 60.0452
    2 -8 5 451.973 92.8399
    -2 -8 -5 322.62 70.7112
    2 -8 5 365.924 99.7391
    2 -8 5 302.406 103.133
    -2 -8 -5 246.28 68.084
    2 -8 5 335.928 73.9731
    2 -8 5 318.013 106.405
    -2 -8 -5 279.729 62.0511
    2 -8 5 230.885 70.9612
    -2 -8 -6 1972.01 167.244
    2 -8 6 2023.23 177.861
    -2 -8 -6 1642.39 129.187
    2 -8 6 2046.4 193.718
    -2 -8 -6 1927.38 156.74
    -2 -8 -6 1708.46 159.648
    2 -8 6 2103.03 235.088
    -2 -8 -6 1909.91 181.116
    2 -8 6 1777.09 201.313
    2 -8 6 2176.56 209.529
    2 -8 6 2141.46 183.776
    -2 -8 -6 2095.23 156.165
    -2 -8 -6 1851.12 184.524
    2 -8 6 2025.49 213.344
    2 -8 6 1992.4 218.583
    2 -8 7 2191.49 217.794
    -2 -8 -7 2198.43 167.838
    2 -8 7 2396.65 186.457
    2 -8 7 2411.92 205.451
    -2 -8 -7 1915.43 140.811
    2 -8 7 2320.25 245.985
    -2 -8 -7 2048.26 151.605
    -2 -8 -7 2188.68 174.758
    2 -8 7 2399.75 234.495
    -2 -8 -7 2016.76 179.326
    2 -8 7 2227.8 212.649
    -2 -8 -7 1996.15 189.238
    2 -8 7 2383.39 185.885
    2 -8 7 2065.34 211.358
    -2 -8 -7 2007.1 146.923
    2 -8 7 2692.38 256.003
    -2 -8 -8 2004.5 149.087
    2 -8 8 1841.61 192.763
    2 -8 8 1909.31 154.724
    2 -8 8 1933.11 219.726
    -2 -8 -8 1831.47 132.986
    2 -8 8 1955.36 185.761
    -2 -8 -8 1595.37 148.107
    -2 -8 -8 1541.85 155.744
    2 -8 8 1215.48 161.78
    2 -8 8 2003.5 213.954
    -2 -8 -8 1712.41 131.135
    2 -8 8 1610.91 185.987
    -2 -8 -8 1729.12 171.665
    2 -8 8 1942.96 154.874
    2 -8 9 5471.94 325.605
    -2 -8 -9 4970.41 217.037
    2 -8 9 5640.17 244.238
    2 -8 9 4732.08 307.286
    2 -8 9 5149.33 282.802
    2 -8 9 5562.71 357.761
    -2 -8 -9 4770.88 202.719
    -2 -8 -9 5078.51 253.125
    -2 -8 -9 5137.05 265.539
    2 -8 9 4897.11 309.004
    -2 -8 -9 5455.99 226.947
    2 -8 9 5981.06 356.732
    -2 -8 -9 5237.34 284.983
    -2 -8 -10 240.957 44.8154
    -2 -8 -10 223.431 63.2913
    2 -8 10 260.794 70.9604
    -2 -8 -10 179.291 60.7238
    -2 -8 -10 154.423 33.6953
    -2 -8 -10 309.469 61.7534
    2 -8 10 273.627 84.802
    2 -8 10 268.247 60.6048
    -2 -8 -10 203.144 60.6711
    2 -8 10 293 84.7905
    -2 -8 -10 189.609 43.5006
    2 -8 10 168.137 53.7933
    -2 -8 -11 15.5982 30.725
    -2 -8 -11 118.586 60.1158
    2 -8 11 -33.398 41.5625
    2 -8 11 -15.7164 47.3268
    -2 -8 -11 -37.0229 23.8085
    2 -8 11 27.9539 37.2607
    -2 -8 -11 -16.0656 28.8939
    2 -8 11 -46.5274 42.2148
    2 -8 11 87.2381 50.1176
    -2 -8 -11 29.5945 22.1937
    -2 -8 -12 2233.38 147.861
    -2 -8 -12 2419.87 142.169
    2 -8 12 2493.48 177.215
    -2 -8 -12 2243.5 144.307
    2 -8 12 2280.31 161.434
    -2 -8 -12 2239.04 118.413
    2 -8 12 2154.12 141.358
    -2 -8 -13 28.114 16.2775
    -2 -8 -13 48.0722 19.4219
    2 -8 13 24.3074 17.0082
    2 -7 -15 75.1377 29.6388
    2 -7 -15 62.076 28.9949
    -2 -7 15 3.32279 22.1722
    -2 -7 15 59.77 29.5832
    2 -7 -14 1769.29 108.503
    2 -7 -14 1630.29 128.985
    -2 -7 14 1641.07 138.622
    -2 -7 14 1632.93 141.598
    2 -7 -14 1686.85 127.74
    -2 -7 14 1645.11 146.95
    -2 -7 14 1742.68 150.244
    2 -7 -14 1679.89 136.497
    2 -7 -13 9560.97 296.749
    2 -7 -13 9274.2 360.281
    -2 -7 13 10065.2 401.106
    2 -7 -13 9800.26 303.392
    -2 -7 13 10371.5 420.386
    2 -7 -13 9809.75 346.521
    -2 -7 13 10536.2 418.283
    2 -7 -13 9600.07 363.995
    -2 -7 13 9763.32 418.404
    -2 -7 13 9186.96 332.265
    2 -7 -12 2904 216.655
    2 -7 -12 3168.13 177.705
    -2 -7 12 2996.16 238.671
    2 -7 -12 3092.22 173.86
    -2 -7 12 3117.09 212.785
    2 -7 -12 3265.24 205.353
    -2 -7 12 3232.47 253.867
    -2 -7 12 3257.44 249.66
    2 -7 -12 3213.17 217.78
    2 -7 -12 3038.14 158.933
    -2 -7 12 2984.58 252.467
    -2 -7 12 3220.72 216.554
    2 -7 -11 5128.28 237.01
    2 -7 -11 4864.31 296.29
    2 -7 -11 4538 217.737
    -2 -7 11 5037.22 336.543
    -2 -7 11 5422.29 343.72
    2 -7 -11 5285.47 239.804
    2 -7 -11 5023.43 263.961
    2 -7 -11 4836.96 210.202
    2 -7 -11 5082.47 284.322
    -2 -7 11 4573.42 333.946
    -2 -7 11 5091.75 299.852
    -2 -7 11 5267.47 338.387
    2 -7 -10 14921.4 550.523
    2 -7 -10 15172.4 444.312
    2 -7 -10 14458.3 424.707
    2 -7 -10 15239.9 438.904
    -2 -7 10 15404.4 621.279
    2 -7 -10 15122.7 481.254
    -2 -7 10 15209.5 626.075
    2 -7 -10 14535.9 382.72
    2 -7 -10 15500.5 401.033
    2 -7 -10 15026.4 510.157
    -2 -7 10 15677.9 620.697
    -2 -7 10 16402 585.15
    -2 -7 10 16002.5 660.605
    2 -7 -9 3933.6 222.489
    2 -7 -9 3806.91 275.531
    2 -7 -9 4102.37 222.548
    2 -7 -9 4044.65 219.29
    -2 -7 9 4408.4 330.854
    2 -7 -9 3833.36 233.576
    -2 -7 9 4151.75 326.285
    2 -7 -9 3661.4 199.044
    2 -7 -9 3778.59 188.151
    2 -7 -9 4062.78 198.007
    -2 -7 9 4286.35 304.551
    2 -7 -9 3960.64 253.443
    -2 -7 9 3987.11 325.044
    -2 -7 9 3858.75 306.909
    2 -7 -8 27927.6 791.993
    2 -7 -8 28973.4 673.355
    2 -7 -8 31118.9 682.851
    -2 -7 8 29550.1 889.972
    2 -7 -8 28597.9 652.664
    2 -7 -8 28770.5 689.966
    2 -7 -8 26824.6 614.094
    -2 -7 8 29604.4 915.146
    2 -7 -8 29169.4 601.85
    -2 -7 8 30821.7 938.575
    2 -7 -8 28029.7 598.823
    -2 -7 8 28175.5 865.539
    2 -7 -8 28247.8 723.837
    -2 -7 8 30310 870.588
    2 -7 -7 24056.1 720.926
    -2 -7 7 25932.4 728.228
    2 -7 -7 24149.5 608.588
    -2 -7 7 23944.8 762.72
    2 -7 -7 27455.2 638.239
    2 -7 -7 24472.3 737.722
    -2 -7 7 25206.1 820.021
    2 -7 -7 24134.5 614.988
    2 -7 -7 24224.6 595.407
    2 -7 -7 22471.8 561.292
    -2 -7 7 26062.1 798.626
    2 -7 -7 24418.6 647.324
    2 -7 -7 23114.4 545.301
    -2 -7 7 25803.7 654.996
    2 -7 -7 24567.2 542.828
    -2 -7 7 25666 832.538
    -2 -7 7 24940.3 787.202
    -2 -7 7 25695.2 793.987
    2 -7 -6 942.293 134.333
    2 -7 -6 938.371 114.212
    -2 -7 6 872.248 134.026
    -2 -7 6 963.853 131.415
    2 -7 -6 808.274 127.578
    2 -7 -6 855.017 103.249
    2 -7 -6 797.36 97.0425
    -2 -7 6 1141.76 160.884
    2 -7 -6 1019.69 115.042
    -2 -7 6 1015.57 159.159
    2 -7 -6 999.413 110.397
    -2 -7 6 1104.76 129.092
    -2 -7 6 891.418 139.104
    -2 -7 6 838.9 99.4026
    -2 -7 6 989.941 150.438
    2 -7 -6 900.323 94.7144
    2 -7 -6 861.109 97.6105
    -2 -7 6 1126.11 166.936
    -2 -7 6 930.285 138.129
    2 -7 -5 13223.8 424.843
    -2 -7 5 14520.2 497.596
    2 -7 -5 12963.6 488.536
    -2 -7 5 13721.2 511.495
    2 -7 -5 13570.1 442.795
    2 -7 -5 13375.1 439.332
    2 -7 -5 13801.5 520.456
    2 -7 -5 13694.9 427.354
    -2 -7 5 13698.2 542.546
    -2 -7 5 13135.1 545.277
    2 -7 -5 12685.5 418.189
    -2 -7 5 13739.8 569.765
    -2 -7 5 13996.8 528.698
    2 -7 -5 11526.5 394.952
    -2 -7 5 13771.2 544.461
    -2 -7 5 13672.3 458.352
    2 -7 -5 13549.3 414.376
    2 -7 -5 13044.1 394.651
    -2 -7 5 13830.3 570.307
    -2 -7 5 13333.1 423.004
    2 -7 -4 4016.07 257.293
    -2 -7 4 4052.04 228.312
    2 -7 -4 4545.73 237.642
    2 -7 -4 4715.34 291.422
    2 -7 -4 4697.25 252.872
    2 -7 -4 4516.55 250.76
    -2 -7 4 4907.81 322.295
    2 -7 -4 4514.25 231.236
    -2 -7 4 5142.97 320.232
    2 -7 -4 3831.66 234.339
    -2 -7 4 4757.37 304.423
    2 -7 -4 4681.87 242.395
    2 -7 -4 4366.11 243.802
    -2 -7 4 4350.61 303.603
    -2 -7 4 4500.11 243.403
    2 -7 -4 3949.24 230.558
    2 -7 -4 4535.82 237.112
    -2 -7 4 4075.32 250.191
    2 -7 -4 4468.27 227.061
    -2 -7 4 4787.93 318.061
    -2 -7 4 4487.14 295.118
    -2 -7 3 17350.1 514.015
    2 -7 -3 19139.6 513.389
    2 -7 -3 18313.5 584.805
    2 -7 -3 19230.9 502.265
    2 -7 -3 18067.1 526.971
    2 -7 -3 18583.5 542.776
    -2 -7 3 19390.5 517.693
    2 -7 -3 18759.8 519.869
    -2 -7 3 17870.7 595.605
    2 -7 -3 16469.5 523.374
    2 -7 -3 19241.1 520.79
    -2 -7 3 17635 609.926
    -2 -7 3 18457 610.251
    2 -7 -3 19898.5 555.828
    -2 -7 3 19506.2 642.884
    -2 -7 3 18434.6 528.523
    2 -7 -3 16648.1 515.665
    2 -7 -3 18705 509.741
    2 -7 -3 19325.7 526.67
    -2 -7 3 18560.2 632.277
    -2 -7 3 19543.4 615.578
    -2 -7 2 1331.57 137.824
    -2 -7 2 1284.98 130.359
    -2 -7 2 1454.72 167.553
    2 -7 -2 1323.09 125.033
    2 -7 -2 1176.49 140.611
    2 -7 -2 1275.11 136.591
    2 -7 -2 1435.64 142.24
    2 -7 -2 1470.65 134.623
    -2 -7 2 1245.27 131.178
    2 -7 -2 1080.62 124.333
    2 -7 -2 1352.03 134.946
    -2 -7 2 1234.53 146.922
    -2 -7 2 1494 169.578
    2 -7 -2 1258.44 144.014
    -2 -7 2 1466.18 159.325
    2 -7 -2 1532.96 140.725
    -2 -7 2 1479.47 163.831
    2 -7 -2 1377.83 143.598
    -2 -7 2 459.8 132.615
    2 -7 -2 1382.87 135.968
    -2 -7 2 1338.1 161.082
    2 -7 -2 1396.94 136.974
    2 -7 -2 1315.44 107.149
    -2 -7 2 1296.47 147.522
    -2 -7 2 1239.91 134.649
    -2 -7 1 7388.74 337.163
    -2 -7 1 7677.7 337.508
    -2 -7 1 7998.78 388.066
    2 -7 -1 7427.01 305.272
    2 -7 -1 7958.39 358.617
    2 -7 -1 7614.94 341.178
    2 -7 -1 8245.53 363.458
    2 -7 -1 8087.08 331.48
    -2 -7 1 7812.9 350.555
    2 -7 -1 7263.21 333.782
    2 -7 -1 8247.93 332.553
    -2 -7 1 7941.12 365.344
    -2 -7 1 7440.94 372.123
    -2 -7 1 7967.55 374.415
    2 -7 -1 7071.35 353.655
    2 -7 -1 8573.76 368.926
    -2 -7 1 7306.38 351.774
    2 -7 -1 8059.16 364.431
    2 -7 -1 8045.48 279.152
    -2 -7 1 7474.86 349.984
    2 -7 -1 7563.18 336.074
    -2 -7 1 8286.37 391.287
    2 -7 -1 8415.48 346.487
    -2 -7 1 7824.48 344.469
    -2 -7 0 3061.76 217.419
    -2 -7 0 3179.96 224.549
    -2 -7 0 3327.89 240.906
    2 -7 0 3495.35 217.887
    2 -7 0 2949.13 222.533
    2 -7 0 2928.18 212.38
    -2 -7 0 2957.22 221.234
    2 -7 0 2835.19 207.278
    -2 -7 0 3147.98 220.249
    2 -7 0 2764.52 226.289
    -2 -7 0 3175.5 235.988
    2 -7 0 2961.17 216.749
    2 -7 0 3186.83 203.591
    -2 -7 0 2676.45 211.101
    2 -7 0 3107.47 223.555
    -2 -7 0 3396.95 228.476
    2 -7 0 3185.89 213.487
    2 -7 0 2860.1 223.531
    2 -7 0 3132.29 220.66
    -2 -7 0 3139.85 215.15
    -2 -7 0 3460.77 228.113
    2 -7 0 3087.28 168.625
    -2 -7 0 3304.2 236.017
    -2 -7 -1 2180.09 185.913
    -2 -7 -1 2164.43 191.469
    -2 -7 -1 2275.81 195.473
    2 -7 1 2304.47 191.21
    2 -7 1 2495.42 209.714
    -2 -7 -1 2097.09 192.635
    2 -7 1 2130 173.529
    -2 -7 -1 2219.13 181.768
    2 -7 1 2252.84 194.113
    2 -7 1 2197.77 180.91
    -2 -7 -1 2276.8 196.881
    2 -7 1 2372.68 212.725
    2 -7 1 2224.81 201.253
    -2 -7 -1 2305.97 182.426
    2 -7 1 2382.29 200.607
    2 -7 1 2269.66 203.279
    2 -7 1 2083.98 136.177
    -2 -7 -1 2100.69 182.481
    2 -7 1 2504.26 192.747
    2 -7 1 2219.16 187.853
    -2 -7 -1 2216.39 187.38
    -2 -7 -1 2235.59 176.417
    -2 -7 -2 16728.6 550.495
    -2 -7 -2 15985 564.107
    -2 -7 -2 16413.2 547.393
    2 -7 2 16220.7 496.191
    -2 -7 -2 16006.1 568.461
    2 -7 2 15824.9 537.284
    2 -7 2 16707.2 575.945
    2 -7 2 15664 517.416
    -2 -7 -2 17003.3 543.29
    2 -7 2 17711 618.964
    2 -7 2 15756.4 558.476
    -2 -7 -2 17040.6 581.19
    2 -7 2 16351.2 581.639
    2 -7 2 17875.6 581.101
    -2 -7 -2 16028.1 497.036
    -2 -7 -2 15904.3 513.258
    2 -7 2 17757 541.329
    -2 -7 -2 15871.1 535.007
    2 -7 2 17467.9 597.953
    -2 -7 -2 16889.8 494.417
    2 -7 2 16497.1 557.149
    -2 -7 -2 16540.1 575.706
    2 -7 2 15829.9 423.544
    -2 -7 -3 7085.93 344.078
    -2 -7 -3 6991.6 352.087
    -2 -7 -3 6752.52 369.676
    2 -7 3 6994.96 304.44
    2 -7 3 6442.89 339.807
    2 -7 3 6137.36 352.231
    -2 -7 -3 6483.04 319.878
    2 -7 3 6645.83 377.579
    -2 -7 -3 6686.73 350.948
    2 -7 3 6678.88 371.298
    2 -7 3 6445.88 357.036
    2 -7 3 6275.45 326.02
    -2 -7 -3 6694.06 299.379
    2 -7 3 7159.35 365.691
    2 -7 3 6227.87 262.059
    2 -7 3 6789.29 360.077
    -2 -7 -3 7053.06 367
    -2 -7 -3 6448.72 304.635
    2 -7 3 6931.12 333.381
    -2 -7 -3 5836.45 323.04
    2 -7 3 6983.3 378.516
    -2 -7 -4 12155.3 484.374
    -2 -7 -4 11987.6 508.712
    -2 -7 -4 12292.8 453.025
    2 -7 4 11484.7 501.223
    2 -7 4 11549.7 391.369
    2 -7 4 12426.6 523.937
    -2 -7 -4 11691.4 350.698
    2 -7 4 11620.7 475.605
    -2 -7 -4 11530 424.898
    -2 -7 -4 12142.6 480.632
    2 -7 4 11317.8 455.45
    2 -7 4 12632.2 550.324
    2 -7 4 11145.6 501.909
    2 -7 4 11869.2 513.984
    2 -7 4 12605.4 501.904
    -2 -7 -4 11646.3 406.749
    -2 -7 -4 12476.7 497.242
    2 -7 4 11476.4 376.476
    2 -7 4 12216.1 455.425
    2 -7 4 11643.7 491.021
    -2 -7 -4 11722.9 474.524
    2 -7 4 12651.2 531.588
    2 -7 5 960.422 145.961
    -2 -7 -5 1047.2 142.385
    -2 -7 -5 1024.4 150.904
    -2 -7 -5 849.38 116.022
    -2 -7 -5 1006.39 139.058
    -2 -7 -5 888.348 96.2919
    2 -7 5 946.557 147.751
    2 -7 5 904.239 100.963
    2 -7 5 886.481 131.919
    2 -7 5 870.118 132.829
    2 -7 5 1086.04 142.907
    -2 -7 -5 752.855 102.513
    2 -7 5 909.59 145.567
    2 -7 5 925.219 156.286
    -2 -7 -5 873.787 121.29
    -2 -7 -5 893.992 125.154
    2 -7 5 923.8 105.329
    2 -7 5 982.793 126.456
    -2 -7 -5 823.434 103.152
    -2 -7 -5 881.88 125.833
    2 -7 5 959.492 151.14
    2 -7 5 770.445 124.709
    2 -7 5 1110.46 160.668
    -2 -7 -6 561.953 103.325
    2 -7 6 504.847 117.298
    -2 -7 -6 437.23 92.4265
    -2 -7 -6 375.16 74.953
    -2 -7 -6 421.755 99.5619
    -2 -7 -6 328.317 63.9387
    2 -7 6 465.466 95.7011
    2 -7 6 417.552 67.6583
    2 -7 6 226.836 83.7951
    -2 -7 -6 349.324 68.8741
    -2 -7 -6 444.699 95.9995
    2 -7 6 486.139 108.941
    2 -7 6 309.914 100.697
    -2 -7 -6 272.776 66.5459
    2 -7 6 560.464 113.43
    2 -7 6 520.502 93.4032
[truncated: 1,117,124 more chars]
